# Supplementary material for: Yolk granule fusion and microtubule aster formation regulate cortical granule translocation and exocytosis in zebrafish oocytes
Source: PLoS Biol. 2023 Jun 8;21(6):e3002146. doi: 10.1371/journal.pbio.3002146 (PMC10284390; doi:10.1371/journal.pbio.3002146)
Supplement: S1 Data — (XLSX) [file pbio.3002146.s008.xlsx]

## Sheet: Table A
Fig 1A''	Blastodisc clearance (um)
	n1	n2	n3	n4	n5	n6	n7	n8	n9	n10	n11	n12	n13	n14	n15	n16	Mean	S.E.M.
	48.8325	29.4725	39.6117	53.4168	51.6328	46.4032	36.1086	51.9517	50.6875	43.2478	35.0793	64.2846	36.7246	64.4495	49.9937	36.812	46.1693	2.54265

## Sheet: Table B
Fig 1B'
		Yolk granule area (um^2)
	Time (min)	n1	n2	n3	n4	n5	n6	n7	n8	n9	n10	n11	n12	n13	n14	n15	n16	n17	n18	n19	n20	Mean	S.E.M.
	0	207.581	143.165	140.292	184.117	136.034	115.827	70.0748	112.785	101.893	106.435	91.3617	146.259	230.268	111.248	170.24	178.398	162.374	142.933	98.2262	101.165	137.534	9.28242
	5	211.454	143.441	137.203	190.456	137.557	113.319	70.588	109.604	106.034	109.286	97.2685	146.485	233.174	109.46	168.465	192.434	173.147	148.833	96.5137	98.5561	139.664	9.74045
	10	207.668	143.292	133.563	192.06	132.638	114.798	69.5629	109.641	110.776	108.109	95.2922	143.995	229.867	114.014	166.071	190.246	171.783	145.33	101.966	97.7529	138.921	9.45933
	15	217.905	144.88	137.524	186.253	131.974	109.821	71.5921	111.945	115.379	108.19	94.924	145.476	233.568	112.214	165.554	192.2	171.881	152.627	103.151	100.121	140.359	9.65001
	20	220.473	152.071	140.043	180.559	134.447	111.015	74.0231	113.923	114.198	111.97	95.1246	144.996	230.981	114.625	167.353	198.237	176.886	150.849	101.962	101.79	141.776	9.60318
	25	229.408	153.808	144.237	193.514	140.107	112.046	77.4741	110.1	122.897	111.53	99.1459	143.595	235.696	117.065	168.034	204.693	181.036	155.089	102.563	105.825	145.393	9.99874
	30	227.309	156.096	137.564	191.051	142.124	109.562	81.2935	116	129.942	114.541	104.027	143.327	241.815	116.87	169.708	196.413	193.445	161.401	104.102	111.985	147.429	9.83446
	35	233.156	156.608	145.477	190.56	143.779	114.589	82.1556	115.463	132.898	117.125	101.196	149.908	248.51	116.241	176.131	196.614	196.478	160.231	106.239	109.6	149.648	10.1277
	40	244.613	162.151	142.599	203.309	149.295	112.931	82.4943	111.27	137.562	120.844	98.7708	146.412	263.17	121.254	179.447	201.309	197.451	164.644	103.816	114.877	152.911	10.9864
	45	256.894	163.66	150.157	212.3	151.494	115.206	86.1788	115.761	138.826	121.41	105.107	153.898	269.1	124.385	185.324	209.628	201.6	163.904	107.971	120.153	157.648	11.3454
	50	270.851	184.473	157.663	207.608	153.691	113.549	91.8892	118.982	142.718	128.814	109.101	155.72	276.247	127.487	194.438	206.219	210.519	168.819	110.201	122.086	162.554	11.6831
	55	271.947	185.647	159.464	212.16	162.987	112.574	93.0546	123.013	138.139	128.991	107.701	159.014	290.616	131.637	194.862	214.18	205.696	176.875	112.711	125.455	165.336	12.079
	60	291.512	198.565	174.261	212.149	163.152	116.403	98.545	132.12	148.677	128.533	118.021	164.234	302.084	139.322	201.401	212.695	208.464	194.985	119.299	125.469	172.494	12.5104
	65	277.913	217.504	172.269	214.554	160.681	119.263	99.5965	136.778	153.995	132.433	116.062	158.249	321.589	144.844	211.734	229.428	207.014	202.691	127.775	134.546	176.946	12.8481
	70	294.458	219.299	175.197	217.041	161.43	124.179	107.774	148.095	156.888	134.716	121.064	156.339	340.658	155.906	221.057	232.248	213.229	229.043	128.19	142.368	183.959	13.6166
	75	298.594	227.981	175.489	219.889	168.906	125.606	114.887	155.224	153.466	136.673	121.594	159.698	363.138	171.345	232.484	236.694	221.511	247.656	133.509	152.438	190.839	14.3979
	80	297.889	225.591	186.975	208.822	168.739	130.146	118.663	164.276	163.714	137.31	125.912	158.924	388.561	191.089	247.353	254.403	225.783	284.243	132.393	167.223	198.901	15.4644
	85	297.684	240.112	186.076	218.94	169.385	135.325	123.648	176.885	173.515	142.753	132.078	161.407	410.319	211.363	251.415	267.239	229.953	326.392	131.021	171.354	207.843	16.7031
	90	310.831	249.817	194.765	208.746	179.141	142.74	129.072	184.02	183.082	155.719	133.304	163.068	419.302	232.104	271.792	293.466	241.637	369.052	135.734	179.534	218.846	17.9693
	95	300.307	251.252	200.589	214.996	186.522	145.826	137.007	195.715	195.475	148.368	141.494	161.398	451.096	239.377	285.925	302.914	252.392	401.85	140.84	194.825	227.408	19.3432
	100	316.945	239.998	205.851	212.214	197.578	146.501	145.669	200.868	193.89	151.757	147.476	161.123	481.645	262.851	295.691	342.845	251.503	446.027	144.139	218.098	238.133	21.6611
	105	309.666	249.8	203.011	215.769	202.773	146.966	148.25	222.755	199.905	148.634	160.93	162.443	496.404	272.148	310.314	372.16	257.156	520.767	139.871	230.742	248.523	24.3253
	110	324.554	238.224	205.526	213.506	219.262	152.54	152.076	226.299	198.429	153.432	156.057	165.235	532.758	288.786	326.09	398.584	263.234	553.314	143.827	234.309	257.302	26.6333
	115	328.766	248.948	204.672	217.617	214.885	153.946	157.368	244.743	199.331	154.344	163.415	164.595	547.295	314.316	346.337	434.104	271.243	603.831	144.253	239.989	267.7	29.0755
	120	334.297	233.725	204.935	206.033	224.017	150.233	158.99	246.457	214.238	146.877	172.223	155.984	566.906	333.405	350.27	466.668	278.292	664.151	146.139	254.065	275.395	32.1047
	125	330.039	237.567	207.649	213.449	229.69	150.564	165.485	250.079	211.97	142.438	170.184	161.405	591.163	323.778	370.928	477.959	281.354	729.424	150.786	258.245	282.708	34.8734
	130	343.765	246.488	200.452	209.851	220.071	152.996	168.048	246.889	206.887	144.308	190.252	153.285	608.471	330.059	382.991	499.284	287.076	759.722	152.122	261.022	288.202	36.7173
	135	340.418	246.119	210.696	223.187	214.453	154.864	168.991	250.501	207.736	144.202	199.377	153.317	640.349	337.605	395.324	512.39	282.965	743.347	143.152	257.899	291.345	37.1344
	140	335.442	247.977	201.437	210.404	221.128	156.633	173.385	257.303	217.351	138.992	198.226	156.046	659.566	329.602	410.752	544.29	298.094	736.661	149.647	254.886	294.891	37.9429
	145	345.041	243.173	207.337	207.974	223.34	154.817	174.321	253.939	226.359	142.691	208.814	159.905	690.173	326.902	428.76	550.089	311.323	747.535	151.28	249.549	300.166	39.1507
	150	339.411	251.738	212.373	195.883	229.464	151.049	177.247	261.901	214.155	143.797	209.469	153.542	693.132	330.296	449.778	539.701	317.163	716.183	160.228	261.085	300.38	38.2997
	155	339.899	231.534	204.552	206.607	219.191	156.726	173.173	261.817	209.682	151.25	216.96	160.799	679.338	331.831	463.84	555.388	317.567	706.781	156.66	256.165	299.988	38.0613
	160	350.196	233.327	215.309	195.039	223.384	158.193	170.197	250.697	214.273	159.126	227.542	162.886	673.525	332.477	473.022	547.379	333.775	636.454	157.153	254.23	298.409	35.9151
	165	359.524	231.363	209.434	202.65	220.461	158.647	166.918	254.13	218.56	155.588	217.342	159.367	669.812	328.719	498.702	580.829	338.12	583.821	160.332	263.054	298.869	35.7233
	170	364.738	226.557	208.079	197.342	212.684	160.663	158.319	247.886	214.016	157.886	220.047	157.602	666.862	331.167	502.79	619.632	344.519	577.9	165.381	264.312	299.919	36.6389
	175	354.595	226.421	210.331	190.184	207.796	158.578	154.107	245.32	216.54	155.762	218.212	157.401	681.995	333.628	511.422	618.042	354.755	548.393	168.563	266.157	298.91	36.7087
	180	366.309	230.32	216.982	194.85	214.768	163.435	155.03	262.617	211.96	158.364	225.027	151.875	691.746	342.496	532.473	629.066	354.948	541.81	172.161	272.096	304.417	37.2306
	185	365.035	225.903	209.065	196.102	203.213	162.538	151.926	278.67	206.239	165.097	228.725	151.013	734.441	354.112	557.178	601.421	347.926	564.611	170.138	284.286	307.882	38.7482
	190	374.096	219.718	212.354	189.454	205.183	158.371	145.084	290.756	205.781	166.09	223.811	149.103	736.416	351.672	558.057	586.633	351.935	578.051	176.559	276.788	307.795	38.9604
	195	373.344	234.253	209.374	187.317	209.65	157.733	142.355	283.482	213.208	161.413	220.505	157.649	705.68	361.255	556.991	590.603	355.063	570.643	172.708	281.096	307.216	37.978
	200	388.363	240.211	206.91	182.075	199.078	155.01	142.986	298.418	216.391	173.319	214.641	164.395	740.402	356.367	570.252	611.111	356.009	599.786	175.859	275.38	313.348	40.097
	205	380.145	230.761	205.123	189.587	201.283	155.091	139.705	307.09	209.536	166.228	215.594	168.311	727.606	354.842	567.799	628.105	368.145	571.926	182.257	282.218	312.568	39.5459
	210	377.947	224.364	200.988	187.906	203.341	155.707	149.083	299.48	210.698	165.078	219.199	163.477	737.092	380.31	577.519	624.856	375.97	570.359	183.645	304.749	315.588	39.9363
	215	393.509	228.048	209.293	184.411	198.378	152.851	144.965	309.899	211.103	170.112	220.717	155.148	768.939	376.773	584.096	625.902	379.018	585.548	189.8	318.764	320.364	41.3066
	220	380.445	224.866	205.101	180.212	189.937	163.281	147.175	327.402	226.672	168.633	213.566	161.854	742.037	378.281	594.661	608.509	373.745	606.131	190.284	315.273	319.903	40.6073
	225	372.962	231.221	206.23	183.403	189.374	161.597	147.692	317.858	225.542	164.646	215.534	155.697	764.17	402.119	589.71	640.189	389.843	600.12	186.327	330.904	323.757	41.8472
	230	366.058	234.96	211.818	185.829	182.563	163.773	147.869	320.724	233.741	162.157	213.535	158.019	771.412	406.577	597.72	621.611	404.073	591.503	190.628	341.349	325.296	41.6341
	235	372.145	242.235	205.858	176.118	187.168	166.66	155.548	317.734	242.52	158.718	216.994	156.603	745.536	392.125	609.93	647.389	416.158	623.736	190.381	330.176	327.687	42.1395
	240	372.572	232.873	214.416	178.137	186.394	165.362	153.597	333.459	245.093	161.627	219.823	159.447	740.644	404.6	601.557	591.843	410.451	589.507	192.926	348.224	325.128	40.1403

## Sheet: Table C
Fig 1C'		Number of fusion									Binned data
	Yolk granules	n1	n2	n3	n4	n5	n6	n7	n8		Fusion number (count)	Yolk granules number
	1	2	3	3	2	1	2	2	5		0	14
	2	2	2	0	2	0	3	3	3		1	22
	3	2	3	0	3	1	3	3	3		2	25
	4	1	5	2	3	0	5	3	5		3	27
	5	1	3	4	2	1	4	3	5		4	10
	6	3	4	0	3	0	3	7	4		5	10
	7	1	1	0	3	5	3	2	4		6	0
	8	1	2	1	3	4	2	2	4		7	1
	9	0	2	2	4	2	2	3	4
	10	5	2	1	2	1	4	2	5
	11			1	3	3
	12			2	3	3
	13			1	0	1
	14			1	5	0
	15			2	3	0
	16			1	2	3
	17			0	2	1
	18			1	1	1
	19			0	5	1
	20			1		0

## Sheet: Table D
Fig 1D'		Radial Velocity (um/min)
	Yolk granules	n1	n2	n3	n4	n5	n6	n7	n8	Mean	S.E.M.
	1	-0.0604729	0.0509646	-0.0640789	0.020568	-0.0963442	-0.139385	0.0509366	-0.0155814	-0.0415441	0.00632005
	2	-0.0299749	0.0554458	0.0198827	0.0156494	-0.124969	-0.0274906	-0.0761392	-0.0512002
	3	0	-0.0408894	-0.0963653	-0.0966238	0.0103006	-0.050479	-0.0607975	-0.0351705
	4	0.0102124	-0.0656587	-0.083536	-0.106476	0.0762409	-0.0356035	-0.0224543	0.0251213
	5	0.0554494		-0.0203615	-0.0752623	-0.0407246	0.00985257	-0.0507305	-0.0712205
	6	-0.00480192		-0.0913927	-0.0814584	-0.142074	-0.10583	-0.0561195	0.0906175
	7			-0.0913927	-0.066208	0.0121067	0.0150382	-0.0610598	0.0202796
	8			-0.00522082	-0.0609667	-0.0654954	-0.057048	-0.0710165	-0.260451
	9			-0.0660005	0.0105228	-0.0506768	-0.0756839	0.00522082	-0.0706829
	10			-0.0202002	-0.101385	-0.0253359	-0.0504495	-0.00469874	-0.122332
	11			-0.071001	0.0105228	-0.111635	0.0196736	-0.0558692	-0.0555332
	12			-0.0759564	-0.0969504	-0.0889311		-0.0301357	-0.111661
	13			-0.150346	0.0814309	0.0107945		0.0409322
	14			-0.0165092	-0.136174	-0.163032		-0.106205
	15			-0.0462287	-0.105772	-0.00989491		0
	16				-0.00538398	0.0206897
	17				0.09156	-0.116569
	18				0.0984201

## Sheet: Table E
Fig 1D'''
		Ooplasm									Cortical granules									Yolk granules
	Normalized oocyte radius	n1	n2	n3	n4	n5	n6	Mean	S.E.M.		n1	n2	n3	n4	n5	n6	Mean	S.E.M.		n1	n2	n3	n4	n5	n6	Mean	S.E.M.
	0.5	-0.06232	0.123793	-0.01433	0.07657	0.093252	0.200909	0.0696457	0.0388304		-0.02524	0	0	0	-0.03823	0.027037	-0.00607217	0.00932445		0.04766	-0.03112	0.039389	-0.1067	-0.04159	-0.24914	-0.0569168	0.044922
	0.52	-0.08317	0.188377	0.02481	0.112882	0.165557	0.063517	0.0786622	0.0408567		-0.01127	0	0	0	-0.02879	0.026789	-0.00221183	0.00740309		0.087556	-0.12379	0.014333	-0.07657	-0.05502	-0.22795	-0.0635735	0.0446457
	0.54	-0.06547	0.186439	0.038487	0.149128	0.205479	0.096019	0.10168	0.041703		0.01682	0	0	0	-0.00777	-0.04407	-0.00583667	0.00832877		0.094443	-0.18838	-0.02481	-0.11288	-0.13676	-0.09031	-0.0764495	0.0406432
	0.56	0.003827	0.162547	0.02091	0.122866	0.315821	0.219167	0.140856	0.0485467		-0.00438	0	0	0	-0.04503	-0.09054	-0.023325	0.0152535		0.048648	-0.18644	-0.03849	-0.14913	-0.19771	-0.05194	-0.0958437	0.039799
	0.58	-0.05449	0.078813	0.070262	0.130033	0.313409	0.221548	0.126596	0.0523373		-0.01974	0	0	0	-0.04222	-0.09538	-0.0262233	0.0154311		0.000548	-0.16255	-0.02091	-0.12287	-0.27079	-0.12863	-0.117534	0.0403918
	0.6	-0.06168	0.094222	0.117122	0.223737	0.375167	0.223063	0.161938	0.0604486		-0.07975	0	0	0.001803	-0.0444	-0.11266	-0.0391678	0.0198513		0.074223	-0.07881	-0.07026	-0.13003	-0.27119	-0.12617	-0.100373	0.0456724
	0.62	0.021872	0.226139	0.142566	0.271803	0.297879	0.192511	0.192128	0.0408786		-0.06815	0	-0.00068	0.010724	-0.06932	-0.08337	-0.0351327	0.0174259		0.141432	-0.09422	-0.11712	-0.22554	-0.33077	-0.1104	-0.12277	0.0644537
	0.64	0.147556	0.389111	0.163163	0.188389	0.181044	0.240498	0.218294	0.0365133		0.015261	0	-0.00558	-0.03191	-0.05264	-0.08789	-0.0271265	0.0156661		0.046283	-0.22614	-0.14189	-0.28253	-0.22856	-0.10914	-0.156996	0.0481324
	0.66	0.241824	0.465394	0.232611	0.17203	0.064985	0.242062	0.236484	0.0535539		0.027494	-0.00395	-0.00493	-0.07336	0.003746	-0.06707	-0.0196783	0.0166998		-0.16282	-0.38911	-0.15758	-0.15647	-0.1284	-0.15261	-0.191165	0.0398929
	0.68	0.279456	0.326236	0.347766	0.186613	0.144294	0.129322	0.235614	0.0386225		0.050197	0.008141	0.001627	-0.04263	0.021629	-0.02858	0.00173067	0.0137509		-0.26932	-0.46144	-0.22768	-0.09867	-0.06873	-0.175	-0.216807	0.0578366
	0.7	0.139549	0.172016	0.37579	0.148358	0.2339	0.096417	0.194338	0.0406992		0.156699	0.060651	0.000456	-0.01835	0.041458	0.001425	0.0403898	0.0261424		-0.32965	-0.33438	-0.34939	-0.14398	-0.16592	-0.10074	-0.237343	0.0458147
	0.72	0.19819	0.110841	0.369543	0.125337	0.188305	0.123418	0.185939	0.0396179		0.158876	0.084675	-0.0013	-0.02396	0.038385	-0.03722	0.036576	0.0304517		-0.29625	-0.23267	-0.37625	-0.13001	-0.27536	-0.09784	-0.23473	0.0428847
	0.74	0.335535	0.143146	0.404831	0.123839	0.132169	0.099126	0.206441	0.0528791		0.057844	0.067792	-0.01178	0.006093	0.026097	-0.02851	0.0195893	0.0156088		-0.35707	-0.19552	-0.36825	-0.10137	-0.22669	-0.0862	-0.222517	0.0494462
	0.76	0.334378	0.15656	0.384403	0.137578	0.131096	0.13391	0.212987	0.0468861		0.03187	0.064664	0.059659	-0.04175	-0.00407	-0.00593	0.0174072	0.0170617		-0.39338	-0.21094	-0.39305	-0.12993	-0.15827	-0.07062	-0.226032	0.0560084
	0.78	0.277941	0.258743	0.361866	0.233638	0.190059	0.173494	0.24929	0.027738		0.060624	0.009466	0.058296	-0.17061	-0.03375	-0.00879	-0.0141273	0.0347802		-0.36625	-0.22122	-0.44406	-0.09583	-0.12703	-0.12798	-0.230395	0.0587294
	0.8	0.145736	0.354945	0.180871	0.325764	0.126327	0.210466	0.224018	0.0388205		0.093533	-0.07287	0.114026	-0.20452	0.008167	-0.04117	-0.017139	0.0479194		-0.33856	-0.26821	-0.42016	-0.06303	-0.15631	-0.1647	-0.235162	0.0537958
	0.82	0.112254	0.30646	0.031949	0.353854	0.00912	0.201715	0.169225	0.058224		0.040499	-0.05253	0.108923	-0.19395	0.083075	-0.07246	-0.0144072	0.0464711		-0.23927	-0.28207	-0.2949	-0.12124	-0.13449	-0.1693	-0.206878	0.030788
	0.84	0.177861	0.155782	-0.0219	0.136281	0.051873	0.101163	0.100177	0.0303684		-0.0744	0.03031	0.083626	-0.0308	0.07335	-0.01013	0.0119927	0.0251766		-0.15275	-0.25393	-0.14087	-0.15991	-0.0922	-0.12925	-0.154818	0.0220776
	0.86	0.108441	-0.00224	0.02542	0.105447	0.100546	0.040783	0.0630662	0.0195264		-0.03216	0.108825	0.018933	0.008493	0.038068	0.023895	0.0276757	0.018914		-0.10346	-0.18609	-0.06173	-0.10548	-0.12522	-0.09103	-0.112168	0.0170745
	0.88	0.067866	-0.06325	-0.06737	0.073845	-0.0155	0.031125	0.00445267	0.0256178		-0.0269	0.101831	0.120365	0.015338	0.109271	0.04252	0.0604042	0.0242709		-0.07628	-0.10659	-0.04435	-0.11394	-0.13861	-0.06468	-0.0907417	0.0142843
	0.9	0.090261	-0.07329	-0.21759	0.029724	-0.09998	0.125762	-0.0241855	0.0529307		-0.0703	0.078297	0.246683	0.036473	0.174294	-0.00432	0.0768545	0.0476839		-0.04097	-0.03858	-0.05299	-0.08918	-0.09377	-0.07364	-0.064855	0.00984311
	0.92	0.015493	0.140777	-0.18756	0.088151	0.002475	0.063428	0.0204607	0.0463771		-0.011	-0.14078	0.206704	-0.04873	0.096912	0.016022	0.0198547	0.0491001		-0.01996	-0.005	-0.02909	-0.0662	-0.07431	-0.12144	-0.0526667	0.017587
	0.94	-0.00476	0.243282	-0.02398	0.029424	0.030154	-0.00837	0.0442917	0.040767		0.004761	-0.24328	0.023985	-0.0264	0.041789	0.061707	-0.0229063	0.0457843		-0.00449	0	-0.01914	-0.03943	-0.09939	-0.07945	-0.0403167	0.0167126
	0.96	-0.04627	0.127909	-0.09488	-0.05393	0.044118	0.035294	0.00204017	0.0334561		0.046274	-0.12791	0.094877	0.0693	0.005949	0.026064	0.0190923	0.0320593		0	0	0	-0.00302	-0.07194	-0.05334	-0.0213833	0.0132742
	0.98	-0.0493	0.062396	-0.04083	-0.08823	-0.04312	0.037127	-0.0203262	0.0234764		0.049297	-0.0624	0.040827	0.088231	0.09657	0.006215	0.0364567	0.0239203		0	0	0	-0.01537	-0.05007	-0.06136	-0.0211333	0.0112969
	1	-0.03231	0.046456	0.001165	0.015256	-0.01328	-0.02568	-0.00139883	0.0119168											0	0	0	0	-0.05345	-0.04334	-0.0161317	0.0102857

## Sheet: Table F
Fig S1A'
	Time (min)	n1	n2	n3	n4	n5	Mean	S.E.M.
	0	1	1	1	1	1	1	0
	120	1.13724	1.13988	1.07264	1.12082	1.11833	1.11778	0.0120712
	270	1.14034	1.15339	1.08872	1.15266	1.1432	1.13566	0.0120121

## Sheet: Table G
Fig S1B''
		30 min									60 min									120 min
	Circumference (um)	n1	n2	n3	n4	n5	n6	Mean	S.E.M.		n1	n2	n3	n4	n5	n6	Mean	S.E.M.		n1	n2	n3	n4	n5	n6	Mean	S.E.M.
	0	-0.28239	0.594182	1.05571	0.828378	1.05571	1.05571	0.717882	0.213731		0.564663	0.658321	0.754087	1.12332	0.754087	0.754087	0.768094	0.0775043		0.295218	0.652488	0.191236	0.824818	0.191236	0.191236	0.391039	0.113353
	7.51813	-0.01139	0.623504	0.963911	0.776032	0.963911	0.963911	0.713313	0.15552		0.330997	0.689026	0.832874	1.09848	0.832874	0.832874	0.769521	0.103124		0.193322	0.648555	0.280114	0.871026	0.280114	0.280114	0.425541	0.110388
	15.0363	0.042474	0.591882	0.954091	0.66702	0.954091	0.954091	0.693941	0.145898		-0.05307	0.658861	0.683624	1.16503	0.683624	0.683624	0.636949	0.159375		0.061934	0.732721	0.345219	0.871298	0.345219	0.345219	0.450268	0.121237
	22.5544	0.010945	0.594382	0.847184	0.65771	0.847184	0.847184	0.634098	0.132498		-0.23117	0.642284	0.457684	1.08321	0.457684	0.457684	0.477895	0.172957		-0.07833	0.668759	0.301887	0.848821	0.301887	0.301887	0.390818	0.133022
	30.0725	0.088168	0.616172	0.711536	0.622537	0.711536	0.711536	0.576914	0.0994761		-0.25884	0.659885	0.342646	1.0073	0.342646	0.342646	0.406046	0.171276		-0.0557	0.684906	0.372908	0.87158	0.372908	0.372908	0.436585	0.129794
	37.5906	0.162365	0.582166	0.679515	0.57628	0.679515	0.679515	0.559893	0.0820003		-0.0995	0.73621	0.488697	0.925509	0.488697	0.488697	0.504718	0.141009		0.238716	0.687637	0.476182	0.868528	0.476182	0.476182	0.537238	0.0880666
	45.1088	0.203137	0.545035	0.681321	0.487459	0.681321	0.681321	0.546599	0.0765759		0.140619	0.743731	0.534632	0.612695	0.534632	0.534632	0.516824	0.0822921		0.256158	0.629854	0.469796	0.948013	0.469796	0.469796	0.540569	0.0948505
	52.6269	0.154142	0.413385	0.677524	0.334077	0.677524	0.677524	0.489029	0.0910078		0.264264	0.669446	0.594131	0.575874	0.594131	0.594131	0.548663	0.0584277		0.120637	0.653114	0.443502	0.826083	0.443502	0.443502	0.48839	0.0970322
	60.145	0.190731	0.388305	0.659217	0.315843	0.659217	0.659217	0.478755	0.0847307		0.163408	0.711453	0.596478	0.504891	0.596478	0.596478	0.528198	0.077714		0.099876	0.688525	0.438473	0.849918	0.438473	0.438473	0.49229	0.104735
	67.6632	0.219226	0.414201	0.564044	0.370965	0.564044	0.564044	0.449421	0.0576775		0.118462	0.733432	0.576172	0.58199	0.576172	0.576172	0.527067	0.085595		0.059049	0.711874	0.52587	0.799323	0.52587	0.52587	0.524643	0.104449
	75.1813	0.249841	0.533297	0.52406	0.410753	0.52406	0.52406	0.461012	0.0462851		0.17357	0.810131	0.636877	0.615051	0.636877	0.636877	0.584897	0.0873566		0.086767	0.706208	0.605142	0.733151	0.605142	0.605142	0.556925	0.0968442
	82.6994	0.361843	0.583711	0.408462	0.458255	0.408462	0.408462	0.438199	0.0316539		0.217028	0.71178	0.560249	0.605377	0.560249	0.560249	0.535822	0.0681221		0.205768	0.715955	0.600096	0.792485	0.600096	0.600096	0.585749	0.0826028
	90.2176	0.386328	0.350492	0.309639	0.463053	0.309639	0.309639	0.354798	0.0250665		0.136905	0.509128	0.460972	0.625303	0.460972	0.460972	0.442375	0.0663998		0.177508	0.593707	0.729544	0.885426	0.729544	0.729544	0.640879	0.100054
	97.7357	0.38277	0.251104	0.241745	0.538914	0.241745	0.241745	0.316337	0.049967		0.175347	0.415965	0.269576	0.643571	0.269576	0.269576	0.340602	0.0682918		0.161873	0.566519	0.698981	0.908912	0.698981	0.698981	0.622374	0.102452
	105.254	0.215664	0.254264	0.131382	0.572269	0.131382	0.131382	0.23939	0.0699023		0.201992	0.306246	0.08752	0.783009	0.08752	0.08752	0.258968	0.110798		0.134906	0.587388	0.697886	0.890294	0.697886	0.697886	0.617708	0.1045
	112.772	0.238634	0.334899	0.157274	0.564594	0.157274	0.157274	0.268325	0.0658498		0.242226	0.259289	0.280625	0.78329	0.280625	0.280625	0.354447	0.0860046		0.174248	0.498556	0.716834	0.786505	0.716834	0.716834	0.601635	0.0943883
	120.29	0.278356	0.371699	0.294217	0.497904	0.294217	0.294217	0.338435	0.0346468		0.261775	0.326173	0.448022	0.703674	0.448022	0.448022	0.439281	0.0617616		0.171467	0.469448	0.702157	0.770866	0.702157	0.702157	0.586375	0.0931082
	127.808	0.406157	0.392552	0.171074	0.540678	0.171074	0.171074	0.308768	0.0651065		0.420165	0.29956	0.387377	0.764262	0.387377	0.387377	0.44102	0.0667243		0.172056	0.477216	0.601697	0.746012	0.601697	0.601697	0.533396	0.0801922
	135.326	0.412897	0.30346	0.205382	0.532684	0.205382	0.205382	0.310865	0.0556923		0.519043	0.334231	0.42359	0.685554	0.42359	0.42359	0.468266	0.0495801		0.175486	0.454631	0.640733	0.815049	0.640733	0.640733	0.561227	0.0901014
	142.845	0.274604	0.173509	0.150798	0.561728	0.150798	0.150798	0.243706	0.0665622		0.364902	0.196729	0.420775	0.546416	0.420775	0.420775	0.395062	0.0465965		0.093847	0.440315	0.602593	0.770315	0.602593	0.602593	0.518709	0.0950559
	150.363	0.242856	0.129481	0.119504	0.595495	0.119504	0.119504	0.221057	0.0774606		0.164457	-0.03787	0.391089	0.566029	0.391089	0.391089	0.310981	0.0870761		0.137251	0.493941	0.552062	0.785959	0.552062	0.552062	0.512223	0.0857576
	157.881	0.185944	-0.00891	0.104285	0.571584	0.104285	0.104285	0.176912	0.0829059		-0.0042	-0.09467	0.275932	0.456796	0.275932	0.275932	0.19762	0.084011		0.183502	0.5507	0.467878	0.746298	0.467878	0.467878	0.480689	0.073996
	165.399	0.177978	-0.04398	0.194214	0.430004	0.194214	0.194214	0.191107	0.0612479		0.147773	-0.05002	0.322286	0.473178	0.322286	0.322286	0.256298	0.0743211		0.188523	0.523934	0.366629	0.688983	0.366629	0.366629	0.416888	0.0695756
	172.917	0.259104	0.005836	0.162529	0.236227	0.162529	0.162529	0.164792	0.0361848		0.256905	0.154229	0.334959	0.587884	0.334959	0.334959	0.333983	0.0585153		0.113416	0.537178	0.108223	0.674235	0.108223	0.108223	0.274916	0.106094
	180.435	0.27653	0.164422	0.150441	0.177557	0.150441	0.150441	0.178305	0.0201417		0.362045	0.192898	0.345492	0.54797	0.345492	0.345492	0.356565	0.0461232		0.172254	0.532025	0.123826	0.705308	0.123826	0.123826	0.296844	0.10448
	187.953	0.235211	0.155695	0.111759	0.262539	0.111759	0.111759	0.164787	0.0277089		0.40864	-0.01888	0.200324	0.494038	0.200324	0.200324	0.247462	0.074023		0.236864	0.360859	0.147267	0.701611	0.147267	0.147267	0.290189	0.0891415
	195.471	0.175754	-0.07481	0.117389	0.348741	0.117389	0.117389	0.133642	0.0554634		0.427213	-0.06203	0.099048	0.544244	0.099048	0.099048	0.201095	0.0947551		0.248172	0.371144	0.168871	0.616273	0.168871	0.168871	0.290367	0.0727562
	202.989	0.257723	-0.21094	0.119168	0.366046	0.119168	0.119168	0.128389	0.0792901		0.353603	-0.0521	0.090665	0.474178	0.090665	0.090665	0.174613	0.0804813		0.190148	0.284405	0.119347	0.593955	0.119347	0.119347	0.237758	0.0760225
	210.508	0.211424	-0.09056	0.116634	0.334347	0.116634	0.116634	0.134185	0.0569986		0.312513	0.083518	0.199455	0.581272	0.199455	0.199455	0.262611	0.0702556		0.132442	0.360957	0.254875	0.637546	0.254875	0.254875	0.315928	0.0707849
	218.026	0.140758	0.020472	0.145989	0.320261	0.145989	0.145989	0.153243	0.0390883		0.326429	0.092885	0.222999	0.586719	0.222999	0.222999	0.279172	0.0685535		0.20391	0.366028	0.13996	0.681227	0.13996	0.13996	0.278508	0.0881275
	225.544	0.056006	0.121927	0.082178	0.225674	0.082178	0.082178	0.108357	0.024996		0.274925	0.173648	0.164238	0.527796	0.164238	0.164238	0.244847	0.0593092		0.199926	0.383163	0.068228	0.595123	0.068228	0.068228	0.230483	0.0887294
	233.062	0.137796	0.207117	0.111639	0.22942	0.111639	0.111639	0.151542	0.0216943		0.281433	0.135369	0.21851	0.473062	0.21851	0.21851	0.257566	0.0470873		0.200289	0.286033	0.110329	0.454733	0.110329	0.110329	0.212007	0.0564353
	240.58	0.126434	0.220755	0.146304	0.289927	0.146304	0.146304	0.179338	0.0258314		0.240548	-0.02444	0.175946	0.419823	0.175946	0.175946	0.193961	0.0582685		0.2228	0.16773	0.251427	0.409318	0.251427	0.251427	0.259022	0.0328675
	248.098	0.080867	0.128977	0.04959	0.189445	0.04959	0.04959	0.0913432	0.0233666		0.147511	0.092697	0.091197	0.305767	0.091197	0.091197	0.136594	0.0350468		0.207499	0.133317	0.127493	0.406052	0.127493	0.127493	0.188225	0.045424
	255.616	0.124585	0.109698	0.076758	0.105989	0.076758	0.076758	0.095091	0.00858356		0.215138	0.164069	0.107464	0.235042	0.107464	0.107464	0.156107	0.0237186		0.247149	0.111329	0.042079	0.507117	0.042079	0.042079	0.165305	0.075719
	263.135	0.056968	0.107861	0.113976	0.099421	0.113976	0.113976	0.10103	0.00911685		0.249414	0.032298	0.133416	0.254412	0.133416	0.133416	0.156062	0.034275		0.207162	-0.00757	0.043327	0.463067	0.043327	0.043327	0.132107	0.072646
	270.653	-0.00033	0.095843	0.074581	0.155545	0.074581	0.074581	0.0791335	0.020408		0.179012	0.011018	0.163965	0.284573	0.163965	0.163965	0.161083	0.0356444		0.126501	0.099333	0.219777	0.41693	0.219777	0.219777	0.217016	0.0454719
	278.171	0.115404	0.113923	0.102597	0.25008	0.102597	0.102597	0.1312	0.023899		0.139149	0.032854	0.139158	0.413316	0.139158	0.139158	0.167132	0.0522072		0.186578	0.250267	0.265153	0.33769	0.265153	0.265153	0.261666	0.0196505
	285.689	0.031301	0.118015	0.173383	0.15827	0.173383	0.173383	0.137956	0.0230585		0.037783	0.055974	0.178263	0.271976	0.178263	0.178263	0.150087	0.0359203		0.117595	0.472058	0.322986	0.357292	0.322986	0.322986	0.319317	0.0467276
	293.207	0.092989	0.057263	0.087288	0.107894	0.087288	0.087288	0.0866683	0.00672385		0.190047	0.154917	0.085411	0.249543	0.085411	0.085411	0.14179	0.0280758		0.241917	0.566124	0.171309	0.354627	0.171309	0.171309	0.279432	0.0643754
	300.725	0.037654	0.000521	0.042686	0.131849	0.042686	0.042686	0.0496803	0.0177574		0.286594	0.156193	0.11618	0.140512	0.11618	0.11618	0.155306	0.0271101		0.337686	0.487261	0.239959	0.185646	0.239959	0.239959	0.288412	0.0445619
	308.243	-0.01223	0.05468	0.102123	0.097738	0.102123	0.102123	0.0744262	0.0189244		0.169851	0.038375	0.138985	0.17589	0.138985	0.138985	0.133512	0.0202133		0.22839	0.546422	0.327176	0.212487	0.327176	0.327176	0.328138	0.04864
	315.762	0.037639	0.117456	0.100436	0.144858	0.100436	0.100436	0.10021	0.014383		0.098942	-0.0418	0.142216	0.279359	0.142216	0.142216	0.127192	0.0421063		0.223567	0.308038	0.311151	0.320597	0.311151	0.311151	0.297609	0.0149104
	323.28	0.098199	0.08814	0.134533	0.147347	0.134533	0.134533	0.122881	0.00969885		0.029362	0.005799	0.133198	0.178835	0.133198	0.133198	0.102265	0.027901		0.120863	0.060772	0.228617	0.367218	0.228617	0.228617	0.205784	0.0431528
	330.798	0.08637	-0.05571	0.072688	0.123768	0.072688	0.072688	0.062082	0.0249048		0.088564	0.047459	0.113712	0.057996	0.113712	0.113712	0.0891925	0.0122732		0.080583	0.065129	0.199236	0.44457	0.199236	0.199236	0.197998	0.0554505
	338.316	0.107726	-0.11926	0.086238	0.140251	0.086238	0.086238	0.0645718	0.0377677		0.149993	-0.03944	0.109697	0.100862	0.109697	0.109697	0.0900843	0.026855		0.169598	0.104713	0.290517	0.278463	0.290517	0.290517	0.237388	0.0328397
	345.834	0.025389	-0.02073	0.126937	0.124094	0.126937	0.126937	0.0849273	0.0267935		0.050297	-0.08881	0.093623	0.152406	0.093623	0.093623	0.0657937	0.0336489		0.038487	0.182101	0.300289	0.169944	0.300289	0.300289	0.215233	0.0432402
	353.352	-0.07517	0.016509	0.140288	0.089444	0.140288	0.140288	0.0752745	0.0360407		-0.06879	-0.05238	0.196546	0.107209	0.196546	0.196546	0.0959462	0.0515191		-0.13148	0.06423	0.214425	0.142209	0.214425	0.214425	0.119706	0.055855
	360.87	0.021074	0.02528	0.166073	0.060664	0.166073	0.166073	0.100873	0.029694		0.026025	0.057713	0.253687	0.095714	0.253687	0.253687	0.156752	0.0442768		-0.09213	0.144416	0.200975	0.252838	0.200975	0.200975	0.151341	0.0506683
	368.388	0.093427	0.056017	0.137704	0.024083	0.137704	0.137704	0.0977732	0.0199801		0.120358	0.02026	0.208616	0.122286	0.208616	0.208616	0.148125	0.0309654		-0.11305	0.24324	0.231306	0.353324	0.231306	0.231306	0.196239	0.0648674
	375.906	0.105822	-0.0489	0.161104	0.048781	0.161104	0.161104	0.0981692	0.0346456		0.219023	-0.04518	0.213522	0.046749	0.213522	0.213522	0.143526	0.0466811		-0.02718	0.34222	0.317348	0.384788	0.317348	0.317348	0.275312	0.0614449
	383.425	-0.00731	0.122268	0.10953	0.074738	0.10953	0.10953	0.086381	0.0198403		0.023816	0.128546	0.152157	0.066073	0.152157	0.152157	0.112484	0.0223576		-0.04957	0.434883	0.263274	0.365899	0.263274	0.263274	0.256839	0.067726
	390.943	-0.06523	0.122271	0.16288	0.068073	0.16288	0.16288	0.102292	0.0368087		-0.07543	0.100897	0.156435	0.140784	0.156435	0.156435	0.105926	0.0373202		-0.01109	0.227929	0.340201	0.421067	0.340201	0.340201	0.276418	0.0627535
	398.461	0.011683	0.189316	0.219641	0.076876	0.219641	0.219641	0.156133	0.0366735		-0.05439	0.11615	0.229348	0.142296	0.229348	0.229348	0.148683	0.0454086		0.093486	0.114379	0.347774	0.22101	0.347774	0.347774	0.245366	0.0490851
	405.979	0.041311	0.12086	0.201414	0.125887	0.201414	0.201414	0.148717	0.0265607		-0.0297	0.069358	0.203056	0.123533	0.203056	0.203056	0.128726	0.0388266		-0.02019	0.149754	0.313592	0.193545	0.313592	0.313592	0.210647	0.0544913
	413.497	0.013213	0.100267	0.089769	0.098833	0.089769	0.089769	0.08027	0.0135546		-0.01849	0.000203	0.19243	0.175177	0.19243	0.19243	0.122363	0.0417453		-0.06756	0.147601	0.28512	0.276735	0.28512	0.28512	0.202023	0.0582906
	421.015	-0.10578	0.068673	0.119693	0.124961	0.119693	0.119693	0.0744888	0.0370623		-0.11747	0.020696	0.163501	0.190621	0.163501	0.163501	0.0973917	0.0496155		-0.16258	0.244926	0.305622	0.305475	0.305622	0.305622	0.217448	0.0766483
	428.533	-0.0414	0.069206	0.132524	0.110445	0.132524	0.132524	0.0893038	0.0280109		-0.10836	0.037333	0.134555	0.214488	0.134555	0.134555	0.0911877	0.0460307		-0.11136	0.200026	0.258886	0.266673	0.258886	0.258886	0.188666	0.0608337
	436.051	0.021445	0.002977	0.129902	0.137618	0.129902	0.129902	0.0919577	0.0253599		-0.06977	-0.00781	0.19265	0.181801	0.19265	0.19265	0.113695	0.0489091		-0.03877	0.205958	0.418414	0.338975	0.418414	0.418414	0.293568	0.0745979
	443.57	0.027279	-0.01849	0.141634	0.076781	0.141634	0.141634	0.0850787	0.0281257		-0.00459	0.00075	0.17906	0.150514	0.17906	0.17906	0.113976	0.0369327		-0.04668	0.269616	0.412715	0.399349	0.412715	0.412715	0.310072	0.0749413
	451.088	-0.00799	-0.01807	0.168379	0.078735	0.168379	0.168379	0.0929687	0.0364166		-0.07923	-0.02699	0.229993	0.103183	0.229993	0.229993	0.11449	0.0570657		-0.07055	0.248472	0.221197	0.343601	0.221197	0.221197	0.197519	0.0570027
	458.606	-0.05049	0.067701	0.218436	0.047757	0.218436	0.218436	0.120046	0.0469361		-0.19237	-0.0506	0.270328	0.022444	0.270328	0.270328	0.0984097	0.0818933		-0.11267	0.276322	0.232014	0.18493	0.232014	0.232014	0.174104	0.0585565
	466.124	0.042654	0.119302	0.166193	0.073615	0.166193	0.166193	0.122358	0.0219867		-0.15014	0.01616	0.155516	0.066145	0.155516	0.155516	0.0664522	0.0494094		-0.1275	0.378341	0.261385	0.194047	0.261385	0.261385	0.20484	0.0707722
	473.642	-0.07517	0.089996	0.17733	0.087614	0.17733	0.17733	0.105738	0.0402824		-0.11105	0.062835	0.197078	0.08924	0.197078	0.197078	0.105376	0.0497119		-0.1469	0.262981	0.255847	0.272753	0.255847	0.255847	0.192729	0.0679801
	481.16	-0.13006	0.098837	0.19313	0.050854	0.19313	0.19313	0.0998368	0.0520781		-0.2051	0.070232	0.236204	0.119264	0.236204	0.236204	0.115501	0.0703695		-0.13606	0.31291	0.229705	0.272423	0.229705	0.229705	0.189731	0.0665694
	488.678	-0.00099	0.062431	0.150173	0.129377	0.150173	0.150173	0.10689	0.0256519		-0.08588	0.073224	0.114013	0.220897	0.114013	0.114013	0.0917133	0.0408499		-0.0939	0.180798	0.268843	0.35734	0.268843	0.268843	0.208461	0.0646246
	496.197	-0.02495	0.074482	0.116793	0.15435	0.116793	0.116793	0.0923768	0.0256352		-0.08609	0.037953	0.06397	0.206216	0.06397	0.06397	0.0583315	0.037964		-0.15634	0.164252	0.310383	0.306888	0.310383	0.310383	0.207658	0.0765686
	503.715	-0.07887	0.137416	0.099729	0.10042	0.099729	0.099729	0.0763588	0.0316446		-0.1471	0.017802	0.090138	0.212379	0.090138	0.090138	0.0589158	0.048514		-0.18037	0.076082	0.172417	0.503029	0.172417	0.172417	0.152665	0.0895735
	511.233	-0.05996	0.150928	0.128901	0.106227	0.128901	0.128901	0.0973163	0.0319803		-0.1913	-0.00036	0.093724	0.247061	0.093724	0.093724	0.0560955	0.059191		-0.13922	0.102308	0.221881	0.469668	0.221881	0.221881	0.183066	0.0810454
	518.751	-0.16236	0.083206	0.08516	0.108918	0.08516	0.08516	0.0475407	0.0421676		-0.22587	0.026472	0.118887	0.192433	0.118887	0.118887	0.0582827	0.0607645		-0.10498	0.131817	0.302534	0.460588	0.302534	0.302534	0.232505	0.079743
	526.269	-0.00886	0.082506	0.088046	0.08798	0.088046	0.088046	0.0709607	0.0159896		-0.12643	0.011782	0.211367	0.073002	0.211367	0.211367	0.0987425	0.0568566		-0.02884	0.198345	0.314501	0.289456	0.314501	0.314501	0.233744	0.0556394
	533.787	-0.0112	0.0665	0.110911	0.107052	0.110911	0.110911	0.0825142	0.02005		-0.09781	0.002463	0.218374	0.04714	0.218374	0.218374	0.101153	0.0558169		-0.14033	0.105611	0.337834	0.338767	0.337834	0.337834	0.219592	0.0813801
	541.305	-0.01485	-0.01624	0.138458	0.066098	0.138458	0.138458	0.0750637	0.0308533		-0.04104	-0.09313	0.149369	0.054267	0.149369	0.149369	0.0613673	0.043833		-0.14063	-0.04334	0.392216	0.449484	0.392216	0.392216	0.24036	0.106231
	548.823	-0.03502	0.057968	0.162396	0.007243	0.162396	0.162396	0.0862298	0.0361216		-0.10383	-0.03869	0.149572	0.152582	0.149572	0.149572	0.076463	0.0474674		-0.24464	-0.06692	0.348861	0.40159	0.348861	0.348861	0.189436	0.111863
	556.342	-0.09	0.098468	0.149787	0.018943	0.149787	0.149787	0.079462	0.0398238		-0.25563	-0.01579	0.19951	0.130614	0.19951	0.19951	0.0762873	0.0746436		-0.27688	-0.06865	0.233873	0.240902	0.233873	0.233873	0.0994985	0.0902033
	563.86	-0.08578	0.097235	0.142604	0.10908	0.142604	0.142604	0.0913912	0.0363341		-0.14669	-0.02363	0.180937	0.034238	0.180937	0.180937	0.0677882	0.0559439		-0.18145	-0.03611	0.259858	0.291871	0.259858	0.259858	0.142314	0.0817466
	571.378	-0.07543	0.02238	0.093368	0.077113	0.093368	0.093368	0.0506945	0.0276105		-0.12784	-0.1295	0.085638	0.035402	0.085638	0.085638	0.00582933	0.0432683		-0.17098	0.027755	0.127116	0.362987	0.127116	0.127116	0.100185	0.0707148
	578.896	-0.00122	-0.1455	0.05424	-0.00194	0.05424	0.05424	0.00234333	0.0316062		-0.07522	-0.23963	0.067493	0.041331	0.067493	0.067493	-0.01184	0.0508638		-0.15146	-0.02984	0.152177	0.162293	0.152177	0.152177	0.0729207	0.0540797
	586.414	-0.02618	-0.13212	0.048268	0.029903	0.048268	0.048268	0.0027345	0.0294278		-0.02447	-0.23355	-0.00568	0.011907	-0.00568	-0.00568	-0.0438588	0.038228		-0.23645	-0.13174	0.146055	0.16723	0.146055	0.146055	0.0395342	0.072076
	593.932	-0.0451	-0.12507	0.028556	0.002538	0.028556	0.028556	-0.0136607	0.0251725		-0.17675	-0.19855	-0.02308	0.065117	-0.02308	-0.02308	-0.0632372	0.0418359		-0.17257	-0.29436	0.037998	0.263026	0.037998	0.037998	-0.014985	0.0792875
	601.45	-0.05597	-0.10369	0.090215	0.039271	0.090215	0.090215	0.0250427	0.0346794		-0.2947	-0.19995	0.038729	0.060606	0.038729	0.038729	-0.0529762	0.0627594		-0.19211	-0.27645	0.00554	0.19498	0.00554	0.00554	-0.0428267	0.0684191
	608.968	-0.02407	-0.09959	0.100089	0.052577	0.100089	0.100089	0.0381973	0.0339417		-0.2618	-0.21099	0.041437	-0.03037	0.041437	0.041437	-0.0631415	0.0563348		-0.12578	-0.19812	0.050589	0.196848	0.050589	0.050589	0.00411917	0.058137
	616.487	0.059892	-0.12479	0.055032	0.061037	0.055032	0.055032	0.0268725	0.0303523		-0.18025	-0.20086	0.005457	0.053592	0.005457	0.005457	-0.0518578	0.0445948		-0.08971	-0.08451	0.093572	0.205816	0.093572	0.093572	0.052052	0.0474555
	624.005	0.075701	-0.15269	0.029871	0.08154	0.029871	0.029871	0.015694	0.0350679		-0.00276	-0.27398	-0.09277	0.156938	-0.09277	-0.09277	-0.066352	0.0574762		-0.19266	-0.02636	-0.10993	0.228637	-0.10993	-0.10993	-0.0533622	0.060348
	631.523	0.037247	-0.13229	0.039175	0.068858	0.039175	0.039175	0.0152233	0.0299126		-0.04195	-0.27539	-0.0575	0.120756	-0.0575	-0.0575	-0.061514	0.0514446		-0.29788	-0.02187	-0.24927	0.155509	-0.24927	-0.24927	-0.152008	0.0732941
	639.041	-0.02553	-0.13151	0.047666	0.068807	0.047666	0.047666	0.0091275	0.0310898		-0.12397	-0.20511	0.043192	0.012027	0.043192	0.043192	-0.0312462	0.0437119		-0.24028	-0.03859	-0.17818	0.136847	-0.17818	-0.17818	-0.11276	0.0568347
	646.559	-0.04415	-0.22584	0.014801	0.107359	0.014801	0.014801	-0.0197047	0.0457553		-0.13408	-0.22189	0.005798	0.049943	0.005798	0.005798	-0.0481055	0.0431752		-0.21188	-0.14039	-0.02879	0.231963	-0.02879	-0.02879	-0.0344462	0.0615837
	654.077	0.01096	-0.23712	-0.02272	0.041925	-0.02272	-0.02272	-0.0420658	0.040429		-0.08704	-0.24943	-0.01146	0.085902	-0.01146	-0.01146	-0.0474913	0.0461995		-0.12468	-0.17878	-0.08281	0.258371	-0.08281	-0.08281	-0.0489198	0.063371
	661.595	-0.02238	-0.17739	0.038624	-0.00685	0.038624	0.038624	-0.0151247	0.034214		-0.05685	-0.24254	0.042526	-0.02736	0.042526	0.042526	-0.0331953	0.0453211		-0.05767	-0.21836	-0.1748	0.083067	-0.1748	-0.1748	-0.119561	0.0461172
	669.114	-0.12211	-0.13963	-0.03857	-0.07751	-0.03857	-0.03857	-0.0758267	0.0186011		-0.07825	-0.20724	-0.08061	-0.06673	-0.08061	-0.08061	-0.0990083	0.0217581		-0.19671	-0.22698	-0.21595	0.033842	-0.21595	-0.21595	-0.17295	0.0415507
	676.632	-0.09838	-0.11776	-0.027	-0.02676	-0.027	-0.027	-0.0539833	0.0172858		-0.15841	-0.21042	-0.11536	0.02729	-0.11536	-0.11536	-0.114603	0.0322673		-0.25112	-0.37979	-0.08391	0.17334	-0.08391	-0.08391	-0.118217	0.0762933
	684.15	-0.02563	-0.06546	0.011123	0.004174	0.011123	0.011123	-0.0089245	0.0127182		-0.165	-0.12658	-0.16994	0.071044	-0.16994	-0.16994	-0.121726	0.0391707		-0.19548	-0.37346	-0.00719	0.207042	-0.00719	-0.00719	-0.0639113	0.0808699
	691.668	-0.00925	-0.10129	0.021981	-0.01921	0.021981	0.021981	-0.0106345	0.0195663		-0.09229	-0.20765	-0.04208	-0.08114	-0.04208	-0.04208	-0.0845533	0.0262274		-0.10771	-0.27364	-0.00363	0.080372	-0.00363	-0.00363	-0.051978	0.0505863
	699.186	-0.10831	-0.08191	0.019978	-0.02409	0.019978	0.019978	-0.0257293	0.0232709		-0.16284	-0.23526	-0.01486	0.017902	-0.01486	-0.01486	-0.0707963	0.0419422		-0.12714	-0.04331	-0.08014	0.186761	-0.08014	-0.08014	-0.0373515	0.0461217
	706.704	-0.11177	-0.06259	0.033579		0.033579	0.033579	-0.0147246	0.0305848		-0.3175	-0.18736	-0.03741		-0.03741	-0.03741	-0.123418	0.0565458		-0.29473	-0.05849	-0.09914		-0.09914	-0.09914	-0.130128	0.0418967
	714.222	-0.06575	-0.07676	-0.04057		-0.04057	-0.04057	-0.052844	0.00771522		-0.28768	-0.15701	-0.1242		-0.1242	-0.1242	-0.163458	0.0316988		-0.34204	-0.08648	-0.16971		-0.16971	-0.16971	-0.18753	0.0418552
	721.74	-0.00211	0.03129	0.015009		0.015009	0.015009	0.0148414	0.005282		-0.16205	-0.14819	-0.11141		-0.11141	-0.11141	-0.128894	0.0109287		-0.31198	-0.1272	-0.08661		-0.08661	-0.08661	-0.139802	0.0437563
	729.259	0.063083	-0.11285	-0.02219		-0.02219	-0.02219	-0.0232674	0.0278253		-0.06107	-0.18957	-0.0916		-0.0916	-0.0916	-0.105088	0.0219324		-0.28068	-0.13318	-0.13183		-0.13183	-0.13183	-0.16187	0.0297037
	736.777	0.050056	-0.13576	-0.06062		-0.06062	-0.06062	-0.0535128	0.0297007		-0.07233	-0.14391	-0.12946		-0.12946	-0.12946	-0.120924	0.0124666		-0.1848	-0.02443	-0.23359		-0.23359	-0.23359	-0.182	0.0405097

## Sheet: Table H
Fig S1C
		Ooplasm									Cortical granules									Yolk granules
	Normalized oocyte radius	n1	n2	n3	n4	n5	n6	Mean	S.E.M.		n1	n2	n3	n4	n5	n6	Mean	S.E.M.		n1	n2	n3	n4	n5	n6	Mean	S.E.M.
	0.5	0.088687	0.022645	0.011908	0.049523	-0.0003	0.150591	0.0538423	0.0232782		0	0	-0.16104	0	0	-0.07142	-0.0387433	0.0270976		-0.088685	-0.022646	0.149129	-0.04953	0.000301	-0.07917	-0.0151002	0.0355764
	0.52	0.0449655	-0.073097	0.060832	0.075048	0.038663	0.191744	0.0563592	0.034593		0	0.0044755	-0.074125	0	0.001621	-0.03066	-0.0164481	0.0126938		-0.044965	0.0686215	0.0132925	-0.07505	-0.04029	-0.16109	-0.0399135	0.0319138
	0.54	0.0761885	-0.09795	0.0211835	-0.03247	0.189501	0.071347	0.0379667	0.0405192		0	0.0323695	-0.06688	0	0.015836	0.001507	-0.00286125	0.0138138		-0.076185	0.0655875	0.045695	0.032465	-0.20534	-0.07286	-0.0351062	0.0421609
	0.56	0.172197	-0.105692	-0.037015	-0.11887	0.12456	-0.02435	0.00180483	0.0491295		0	0.0353655	-0.068835	0	0.013879	-0.00332	-0.00381842	0.0142655		-0.172195	0.0703255	0.105852	0.118867	-0.13844	0.027664	0.00201217	0.0515873
	0.58	0.0637715	0.008946	-0.01264	-0.06774	0.074441	-0.12187	-0.00918192	0.0309748		0	-0.00719	-0.07731	-0.00727	0.007946	0.013105	-0.0117865	0.0135188		-0.063775	-0.0017585	0.0899535	0.075013	-0.08239	0.108768	0.0209685	0.0335507
	0.6	0.040392	0.000869	0.059728	-0.05191	0.013629	-0.15573	-0.0155037	0.0320883		0	0.034679	-0.113705	-0.0045	-0.01138	0.014248	-0.013443	0.0211344		-0.04039	-0.03555	0.0539745	0.056403	-0.00224	0.14148	0.0289462	0.0282748
	0.62	0.024313	-0.062385	0.0650045	0.033477	-0.03831	0.109729	0.0219714	0.026103		0	0.08871	-0.07529	-0.0075	-0.01472	0.034635	0.00430583	0.0222855		-0.024315	-0.026324	0.010287	-0.02598	0.053029	-0.14436	-0.0262772	0.0268166
	0.64	0.081143	-0.023215	0.0124205	0.150962	-0.0173	0.189029	0.0655066	0.0366749		0	0.110322	0.056414	0	-0.00977	0.020659	0.0296042	0.0188125		-0.08114	-0.0871045	-0.068831	-0.15097	0.027069	-0.20969	-0.0951111	0.0327243
	0.66	-0.0218205	0.159903	-0.068665	0.077764	0.082915	0.163451	0.0655912	0.0385508		0	0.055266	0.061744	-0.00248	-0.01449	0.015177	0.0192028	0.0130392		0.0218205	-0.21517	0.006925	-0.07529	-0.06843	-0.17863	-0.0847958	0.0391324
	0.68	-0.111258	0.061413	-0.040045	-0.1621	0.035507	0.137954	-0.0130883	0.0459327		0.000187	0.012	-0.001538	-0.00428	-0.00507	0.017073	0.003062	0.00376677		0.111073	-0.073414	0.041585	0.166373	-0.03044	-0.15503	0.0100244	0.0488173
	0.7	-0.03257	-0.031288	0.092899	-0.10675	-0.00071	0.244323	0.0276507	0.050719		0.001576	-0.02405	-0.0389055	0.013375	-0.03684	0.017147	-0.0112829	0.0102645		0.030993	0.0553355	-0.0539895	0.093372	0.037553	-0.26147	-0.0163677	0.0528599
	0.72	0.068516	0.101833	0.128716	0.080852	-0.04511	0.054741	0.0649245	0.0244332		0.0196315	-0.03599	-0.108035	-0.00966	-0.01447	0.065866	-0.0137762	0.0237026		-0.088152	-0.065845	-0.020682	-0.0712	0.059575	-0.12061	-0.0511523	0.02582
	0.74	0.0625045	-0.037737	0.0819425	0.075963	-0.05793	-0.1222	0.000423833	0.0346908		0.018801	0.000422	-0.125142	-0.02462	0.033584	0.089499	-0.00124267	0.0292968		-0.081305	0.0373135	0.0432005	-0.05134	0.024341	0.032693	0.000817167	0.0217272
	0.76	0.120986	-0.0779535	0.0401535	0.016011	-0.06369	-0.04174	-0.00103875	0.0307546		0.011254	-0.02399	-0.206288	0.012272	0.03122	-0.0214	-0.0328219	0.035766		-0.13224	0.101945	0.166132	-0.02828	0.032465	0.063133	0.0338592	0.0425993
	0.78	0.103264	-0.032271	-0.05315	-0.07046	0.005808	0.111575	0.0107943	0.0322893		0.040337	0.0210545	-0.18304	0.024445	0.006345	-0.03117	-0.0203381	0.0340106		-0.1436	0.0112155	0.236191	0.046014	-0.01215	-0.08041	0.0095435	0.0531405
	0.8	0.0111175	0.113184	0.0607875	0.08192	-0.00732	0.097877	0.0595943	0.0197186		0.0689615	-0.00556	-0.047985	0.00542	-0.0265	0.021573	0.00265158	0.0165771		-0.08008	-0.107625	-0.0128045	-0.08734	0.033811	-0.11945	-0.0622481	0.0244613
	0.82	-0.045485	0.053964	0.069259	0.035195	-0.07888	0.106945	0.0234997	0.029076		0.0699785	0.0277505	0.039916	0.04133	0.022935	-0.02431	0.0296	0.0126867		-0.0244945	-0.081715	-0.109175	-0.07653	0.055942	-0.08264	-0.0531021	0.0245583
	0.84	-0.101565	-0.0328805	0.0616735	-0.00156	-0.05262	0.072768	-0.00903067	0.0275544		0.030637	0.0787145	-0.0939125	0.083144	0.008024	0.01454	0.0201912	0.0262658		0.0709315	-0.045835	0.032238	-0.08159	0.044594	-0.08731	-0.0111619	0.0281025
	0.86	0.128593	-0.0981195	0.0156285	0.064738	0.048294	0.230613	0.0649579	0.0450172		-0.012765	0.147917	-0.20986	0.074247	-0.03972	0.10846	0.0113799	0.0529655		-0.115825	-0.049795	0.194227	-0.13899	-0.00857	-0.33908	-0.0763388	0.071419
	0.88	-0.0040635	0.0193475	0.063264	0.261461	0.146018	0.111743	0.0996283	0.0395845		0.03171	0.016314	-0.323405	0.037999	-0.05612	0.056346	-0.039526	0.0589511		-0.027643	-0.03566	0.260138	-0.29946	-0.08991	-0.16809	-0.0601042	0.0761679
	0.9	-0.01592	-0.168418	0.0348025	0.363798	0.192225	0.123463	0.0883251	0.074736		0.05047	-0.03478	-0.188975	0.059843	-0.01012	-0.10484	-0.038067	0.0389225		-0.034552	0.2032	0.154174	-0.42364	-0.18211	-0.01862	-0.0502581	0.0938225
	0.92	-0.035304	0.0423625	0.0943475	0.047347	0.176535	0.029837	0.0591875	0.0289943		0.0247365	-0.061915	-0.06176	-0.01925	-0.02056	-0.12241	-0.0435264	0.0205506		0.0105685	0.019548	-0.032585	-0.02811	-0.15598	0.092574	-0.0156641	0.0335526
	0.94	-0.018575	0.259449	0.307988	-0.20707	0.026975	-0.1835	0.0308777	0.0883313		0.021907	-0.0334	-0.008245	-0.08017	-0.03117	-0.03301	-0.027348	0.013741		-0.00333	-0.22605	-0.299745	0.287237	0.004196	0.216506	-0.003531	0.0949174
	0.96	-0.007995	0.408411	0.273437	-0.05003	-0.00628	-0.26818	0.0582271	0.0992894		0.009532	0	0.002601	-0.01236	0.010652	-0.03485	-0.00407083	0.00702128		-0.001535	-0.40841	-0.276035	0.062386	-0.00438	0.303034	-0.0541567	0.103463
	0.98	-0.00604	0.495444	0.0102975	-0.00298	-0.43538	-0.2871	-0.0376264	0.130269		0.0060385	0	0	0.012784	0.015448	-0.02419	0.00168008	0.00579297		0	-0.495445	-0.010295	-0.00981	0.419924	0.311295	0.0359448	0.130532
	1	0	0	0	0.015673	-0.46098	-0.46249	-0.1513	0.0981998		0	0	0	0.015415	-0.01783	0.008911	0.00108267	0.00457495		0	0	0	-0.03109	0.478803	0.453575	0.150215	0.100094
