# Supplementary material for: Yolk granule fusion and microtubule aster formation regulate cortical granule translocation and exocytosis in zebrafish oocytes
Source: PLoS Biol. 2023 Jun 8;21(6):e3002146. doi: 10.1371/journal.pbio.3002146 (PMC10284390; doi:10.1371/journal.pbio.3002146)
Supplement: S2 Data — (XLSX) [file pbio.3002146.s009.xlsx]

## Sheet: Table A
Fig 2B'
		Bulk actin gradient
	AV axis (um)	n1	n2	n3	n4	n5	n6	n7	n8	n9	n10	n11	n12	n13	n14	n15	n16	n17	Mean	S.E.M.
	0	1	1	1	1	1	1	1	1	1	1	1	1	1	1	1	1	1	1	0
	30	0.712703	0.931296	0.980649	0.686119	1.05039	1.11445		0.776056	0.595556	0.52723	1.06315	0.793362	1.0622	1.0325	0.936002	0.966771	1.05141	0.89249	0.0462579
	60	0.684739	0.83102	0.953924	0.551832	0.825791	0.863137	0.619409	0.775301	0.540782	0.676868	0.934859	0.671816	1.16321			0.928724		0.787244	0.0469153
	90	0.628828	0.747819	0.758448	0.508662	0.793463	0.695926	0.583583	0.839797	0.853749	0.4032	0.867759	0.661737	0.977804	0.800452	0.647257	0.933632		0.731382	0.0386995
	120	0.688101	0.730111	0.723326	0.518476	0.694332	0.710482	0.523668	0.778002	0.688395	0.416629	0.832856	0.592161	1.18308	0.702179		0.973528		0.717021	0.048078
	150	0.709961	0.777874	0.720588	0.52112	0.725854	0.749649		0.779726		0.438112	0.789596	0.517287	0.909104			0.962229	1.02436	0.74042	0.0476722
	180	0.725477	0.723453	0.7278	0.461865	0.808337	0.7041		0.713799	0.719114	0.412697	0.799938	0.482886	0.954771			0.923421	1.00905	0.726193	0.0475435
	210	0.843867	0.792256	0.710171	0.511503	0.647281		0.580415	0.647262	0.567486	0.407924	0.831447	0.439307				0.888224	1.01839	0.683503	0.05102
	240	0.798594	0.708854	0.753593	0.539958	0.659622	0.67698	0.571956	0.665968	0.560696	0.439836	0.694356	0.45375					0.975716	0.653837	0.0403571
	270	0.798466	0.664617	0.793884	0.540507	0.636207	0.688334	0.580231	0.599486	0.626229	0.488568	0.754903	0.428119			0.508023	0.805738	0.940127	0.656896	0.0364339
	300	0.729655	0.568499	0.786686	0.529398	0.646849	0.612134	0.578182	0.656266	0.573427	0.392023	0.670398	0.427571		0.639302	0.500812	0.918638	0.95654	0.636649	0.0387736
	330	0.729252	0.548807	0.737759	0.506801	0.697305	0.635618	0.50968	0.528132	0.610354	0.491721	0.777022	0.408477		0.576065		0.844084	0.964102	0.637679	0.0391775
	360	0.659713	0.716691	0.806439	0.53308	0.621272	0.601865	0.664635	0.666261	0.619387	0.44847	0.820967	0.400173		0.718442		0.743335	0.992443	0.667545	0.0381443
	390	0.651379	0.636442	0.741425	0.508023	0.622441	0.706323		0.510248	0.644775	0.402115	0.844121			0.579568		0.88365	0.983015	0.670271	0.0450378
	420	0.66164	0.638481	0.812736	0.500518	0.62337	0.789905	0.510634	0.512836	0.827	0.427432	0.884548	0.435527		0.580905			0.972288	0.655559	0.046746
	450	0.744102		0.861817	0.464013	0.666339	0.841192	0.64194	0.471435	0.675744	0.441554	0.774526	0.383192	0.799264	0.600297		0.818535	0.995168	0.678608	0.0461833
	480	0.654799		0.82665	0.573214	0.673234		0.620303		0.734464	0.457552	0.903699		0.75421				0.974684	0.717281	0.0492264
	510	0.680072		0.827282	0.650244	0.721373		0.579687			0.431751					0.661544	0.832414	0.998053	0.709158	0.0543977
	540	0.722214		0.822093	0.699154	0.784871					0.4164		0.557507		0.626096		0.923707	0.899527	0.716841	0.0547852

## Sheet: Table B
Fig 2D'
		Ooplasmic flow (um/min)
	AV axis (um)	n1	n2	n3	n4	n5	n6	n7	n8	n9	n10	n11	n12	n13	n14	n15	n16	n17	Mean	S.E.M.
	0	0.804543				0.889166		0.804543				0.889166						0.284533	0.73439	0.114045
	0.111111	1.71076	0.802913	0.499682	0.37899	0.864411	0.576143	1.71076	0.802913	0.499682	0.37899	0.864411	0.576143	1.77655	0.813615			0.41029	0.844417	0.126839
	0.222222	1.4879	0.749237	0.67495		0.621236	0.52515	1.4879	0.749237	0.67495		0.621236	0.52515	0.878413	0.575742	0.897807	0.387475	0.346589	0.746865	0.0872122
	0.333333	0.102676		0.177261	0.357291	0.592479		0.102676		0.177261	0.357291	0.592479		-0.32555	0.367477	0.362529	0.598119	0.091832	0.273371	0.0719874
	0.444444	0.197676	0.448281	0.087646	0.421014	0.459111		0.197676	0.448281	0.087646	0.421014	0.459111		-0.84083	-0.7908	-0.05648	0.807771	0.138358	0.165698	0.11684
	0.555556	0.123602	0.18194	0.026984		0.244181	0.082089	0.123602	0.18194	0.026984		0.244181	0.082089	0.195334	-0.39697	0.176591	0.578482	0.13973	0.134051	0.050826
	0.666667				0.065165	0.266668					0.065165	0.266668		-0.35747	-0.15514	0.147778	0.807771	0.010888	0.124166	0.107901
	0.777778			0.02104	0.034072	0.00031	0.000358			0.02104	0.034072	0.00031	0.000358	-0.02197	0.131814	0.142947	0.281365		0.0538097	0.0255129
	0.888889														0.05023				0.05023

## Sheet: Table C
Fig 2F'
		30 min								60 min
	Circumference (um)	n1	n2	n3	n4	n5	Mean	S.E.M.		n1	n2	n3	n4	n5	Mean	S.E.M.
	0	0.389778	0.63639	0.259994	0.744778	0.337535	0.473695	0.0925217		0.359487	0.535825	0.195223	0.280149	0.055179	0.285173	0.0804246
	8.97849	0.446322	0.522673	0.394898	0.726727	0.305561	0.479236	0.0712383		0.316182	0.480271	0.216223	0.327499	0.043266	0.276688	0.0720172
	17.957	0.388101	0.516648	0.180415	0.69629	0.346217	0.425534	0.0864252		0.325191	0.432225	0.197609	0.32493	0.002778	0.256547	0.0735267
	26.9355	0.419715	0.539724	0.218191	0.759315	0.396179	0.466625	0.089413		0.414211	0.372681	0.114359	0.387877	0.047533	0.267332	0.0771088
	35.914	0.403206	0.574827	0.36388	0.743987	0.430797	0.503339	0.0699141		0.409626	0.431883	0.095802	0.356774	0.084159	0.275649	0.0767963
	44.8924	0.325968	0.492607	0.141092	0.680966	0.473415	0.42281	0.0902276		0.425036	0.351931	0.122627	0.309375	0.009811	0.243756	0.0769001
	53.8709	0.307751	0.434247	0.173886	0.739899	0.480304	0.427217	0.0946273		0.369768	0.349181	0.027373	0.395401	0.074992	0.243343	0.0791491
	62.8494	0.367911	0.366579	0.115476	0.711925	0.413662	0.395111	0.0949908		0.413763	0.451706	0.058559	0.449054	0.199606	0.314538	0.0792117
	71.8279	0.364195	0.449322	-0.08525	0.584792	0.321351	0.326882	0.112424		0.475649	0.451867	-0.00087	0.446079	0.189969	0.312539	0.0941007
	80.8064	0.336637	0.391799	-0.02902	0.567227	0.400218	0.333372	0.0984654		0.481037	0.296221	-0.04213	0.488865	0.141293	0.273057	0.101752
	89.7849	0.378152	0.26436	0.027477	0.437363	0.421874	0.305845	0.0758939		0.438765	0.275182	-0.0286	0.454032	0.146614	0.257199	0.0910887
	98.7634	0.321167	0.270743	0.009446	0.509147	0.438285	0.309758	0.0860566		0.370297	0.261984	0.131597	0.435182	0.15989	0.27179	0.0585971
	107.742	0.373995	0.296444	-0.07878	0.45765	0.402026	0.290267	0.0958518		0.431504	0.223011	0.063835	0.454876	0.276981	0.290041	0.0717688
	116.72	0.315249	0.230738	-0.0159	0.412837	0.365684	0.261722	0.0756779		0.397891	0.208087	0.050458	0.383689	0.214476	0.25092	0.0642557
	125.699	0.29061	0.199145	0.074811	0.387648	0.328601	0.256163	0.0547091		0.351496	0.206954	0.032606	0.327339	0.189905	0.22166	0.057005
	134.677	0.256116	0.254414	-0.03902	0.265829	0.252824	0.198033	0.0593064		0.377007	0.309405	-0.1096	0.284224	0.224806	0.217168	0.0852609
	143.656	0.258751	0.262205	0.010568	0.325026	0.253254	0.221961	0.0544342		0.386593	0.316492	-0.09197	0.325719	0.23943	0.235253	0.0850823
	152.634	0.248122	0.235715	0.002292	0.24205	0.255937	0.196823	0.0487475		0.351897	0.33848	0.03514	0.320882	0.251288	0.259537	0.0587144
	161.613	0.258927	0.131001	0.0036	0.257322	0.217523	0.173675	0.0484427		0.380812	0.217613	0.029284	0.311857	0.212817	0.230477	0.0592365
	170.591	0.231316	0.119347	0.116901	0.194223	0.109094	0.154176	0.0246873		0.355843	0.177565	0.024308	0.270227	0.174252	0.200439	0.0553407
	179.57	0.261145	0.121006	0.063808	0.149585	0.140588	0.147226	0.0321506		0.292387	0.180061	-0.01587	0.261666	0.14621	0.172891	0.0541084
	188.548	0.246366	0.136995	0.027935	0.186863	0.144365	0.148505	0.0358712		0.32813	0.157585	0.010701	0.231021	0.107623	0.167012	0.0539005
	197.527	0.249096	0.138444	0.060052	0.143882	0.143171	0.146929	0.0300675		0.22639	0.215918	0.027103	0.233813	0.092408	0.159126	0.0419579
	206.505	0.176864	0.094326	0.008945	0.081811	0.136317	0.0996526	0.0281784		0.265643	0.109613	0.020287	0.167086	0.111193	0.134764	0.0402909
	215.484	0.1536	0.104024	0.093913	0.114521	0.125034	0.118218	0.0102572		0.287312	0.015612	0.047153	0.238506	0.138731	0.145463	0.0526068
	224.462	0.168617	0.075021	0.063935	0.132556	0.1202	0.112066	0.0192002		0.370869	0.022374	0.050589	0.15176	0.132924	0.145703	0.0613011
	233.441	0.156768	0.072224	0.013298	0.05994	0.052348	0.0709156	0.0236192		0.316072	0.121993	0.012589	0.050896	0.082168	0.116744	0.0529806
	242.419	0.152378	0.092686	0.022618	0.015057	0.099323	0.0764124	0.0257088		0.345031	0.025431	0.005255	0.019566	0.136713	0.106399	0.0641054
	251.398	0.132911	0.104048	0.009785	0.0298	0.051099	0.0655286	0.0230393		0.244251	0.047512	-0.01414	0.013642	0.121102	0.0824734	0.0463456
	260.376	0.183873	0.056233	0.016392	0.062916	0.058399	0.0755626	0.0283377		0.249481	0.000838	0.016855	0.018267	0.047859	0.06666	0.0463314
	269.355	0.115696	0.101001	-0.00535	0.042341	0.017963	0.0543302	0.0234222		0.241196	0.024255	0.015678	0.006207	-0.02565	0.0523372	0.0479636
	278.333	0.11448	0.046257	0.006277	0.087948	0.045768	0.060146	0.0187438		0.181544	0.036597	-0.04402	0.011985	-0.04768	0.0276852	0.0417253
	287.312	0.139162	0.102127	0.025993	0.030296	0.039231	0.0673618	0.0226279		0.245772	0.068348	-0.01644	-0.05029	0.013674	0.0522128	0.0521684
	296.29	0.096448	0.072935	-0.04229	0.025576	0.022878	0.0351094	0.0239002		0.273828	0.100935	0.021317	-0.02371	0.040107	0.0824954	0.0518495
	305.269	0.116514	0.053805	0.026773	0.075187	0.036177	0.0616912	0.0160002		0.328699	0.052749	0.050139	0.004818	0.041219	0.0955248	0.0589223
	314.247	0.118972	0.010495	-0.03845	0.054206	-0.02282	0.0244806	0.0284653		0.332067	0.061451	-0.09113	-0.04231	-0.00304	0.0514076	0.0744765
	323.226	0.114171	0.080112	0.010371	0.029307	0.089564	0.064705	0.0193745		0.344651	0.061021	0.0079	0.031726	0.020982	0.093256	0.0634562
	332.204	0.137325	0.047326	-0.03217	0.088775	0.074058	0.0630628	0.0279408		0.286892	0.052663	-0.04278	0.027708	-0.00809	0.0632786	0.0581906
	341.183	0.158746	0.082293	-0.00435	0.079885	-0.02247	0.0588208	0.0328469		0.269945	-0.01134	-0.04213	-0.02898	-0.01537	0.034425	0.0591289
	350.161	0.125552	0.012784	0.00621	0.007524	-0.04703	0.021008	0.0283082		0.23078	0.012848	-0.02422	0.024198	-0.0675	0.0352212	0.051454
	359.14	0.082037	0.031869	0.012184	0.051434	0.013865	0.0382778	0.0130497		0.183911	0.016946	-0.02452	0.000326	-0.02046	0.0312406	0.0388912
	368.118	0.15073	0.050357	0.000424	0.049925	0.014993	0.0532858	0.026245		0.259835	0.020707	-0.04456	-0.05116	-0.00849	0.0352664	0.0576192
	377.097	0.091578	0.041446	0.007084	0.057039	-0.03533	0.0323634	0.0217016		0.261123	0.00054	-0.0208	-0.00982	-0.03517	0.0391746	0.0558024
	386.075	0.052221	0.06156	0.035392	0.084512	-0.02782	0.041173	0.0189861		0.146812	0.020311	-0.05145	0.009631	-0.0371	0.0176408	0.035019
	395.054	0.070756	0.038283	-0.00771	0.060266	-0.04177	0.023965	0.0212562		0.13097	-0.01078	-0.05948	0.031133	-0.04741	0.0088866	0.0343725
	404.032	0.085355	0.027922	-0.01568	0.112802	0.041137	0.0503072	0.0224426		0.184007	0.034303	-0.02132	0.039107	-0.02664	0.0418914	0.0380489
	413.01	0.064001	0.009936	0.030815	0.059619	0.053117	0.0434976	0.010149		0.14843	-0.00807	-0.01562	0.007383	0.006206	0.0276658	0.0305013
	421.989	0.076144	0.052551	0.027391	0.075936	-0.00873	0.0446584	0.0160941		0.208492	-0.02412	-0.02442	0.010431	-0.04028	0.0260206	0.0463643
	430.967	0.082026	0.085015	0.070255	0.064616	-0.00387	0.0596084	0.0163033		0.185372	-0.03975	-0.03762	0.013829	-0.03728	0.0169102	0.0433067
	439.946	0.079576	0.061839	-0.00334	0.116035	-0.00983	0.048856	0.0242835		0.208374	-0.05486	-0.04074	-0.00468	-0.03115	0.0153888	0.0489373
	448.925	0.062758	0.035371	0.007819	0.060544	0.006879	0.0346742	0.0121495		0.236371	-0.07603	-0.03095	-0.00871	-0.02929	0.0182782	0.0556206
	457.903	0.091777	0.031065	0.064982	0.070395	-0.01755	0.0481338	0.0190917		0.226224	-0.07975	0.036057	0.000737	-0.05728	0.0251976	0.0542883
	466.882	0.102133	0.051735	0.050893	0.057184	0.006515	0.053692	0.0151593		0.199133	-0.04304	0.004046	-0.03039	-0.01358	0.0232338	0.0446832
	475.86	0.111572	0.042208	0.018324	0.085759	0.027822	0.057137	0.0178481		0.260025	-0.02198	-0.04328	-0.00271	-0.00408	0.037595	0.056092
	484.839	0.110185	0.049543	0.021885	0.099619	0.011523	0.058551	0.0199873		0.262805	-0.04851	-0.02237	0.033394	-0.02387	0.0402898	0.0572227
	493.817	0.043617	0.052587	0.047783	0.078297	-0.00132	0.0441928	0.0128806		0.214568	-0.08996	-0.00071	0.056494	-0.05867	0.0243444	0.0537602
	502.795	0.064334	0.047558	0.028351	0.070583	0.015664	0.045298	0.0104216		0.114307	-0.0478	0.006235	0.047028	-0.01312	0.02133	0.0278377
	511.774	0.053683	0.019696	0.033383	0.045958	0.000523	0.0306486	0.0094867		0.24941	-0.07233	-0.01736	0.014102	-0.03703	0.0273584	0.0572565
	520.752	-0.002	0.050243	0.02068	0.108103	-0.00011	0.0353832	0.0204725		0.237598	-0.0495	-0.0181	-0.0231	-0.06819	0.0157416	0.0562028
	529.731	0.156199	0.011061	0.050433	0.089463	-0.01199	0.0590332	0.0298218		0.274952	-0.11071	0.029562	0.042773	-0.04336	0.0386434	0.0651814
	538.709	0.132658	0.036369	0.053715	0.104658	0.007897	0.0670594	0.0227343		0.301866	-0.04873	-0.02829	0.044244	-0.02214	0.04939	0.0650188
	547.688	0.095661	-0.00755	0.083832	0.092923	0.035703	0.0601138	0.0200959		0.242531	-0.0835	0.007837	0.031941	-0.02043	0.0356758	0.0551945
	556.666	0.010236	0.032516	0.021606	0.073386	0.034916	0.034532	0.0106565		0.167745	-0.06337	-0.01181	0.001159	-0.01174	0.0163968	0.0394262
	565.645	0.065202	-0.00559	0.096852	0.097099	0.034982	0.057709	0.0195744		0.231924	-0.04886	0.042767	0.000634	-0.01214	0.042865	0.0494802
	574.623	0.157573	0.032209	0.009489	0.048953	-0.01648	0.0463488	0.0299029		0.215303	-0.11714	0.000948	0.046084	-0.01549	0.025941	0.0543494
	583.602	0.092082	-0.00421	0.036569	0.068873	0.026845	0.0440318	0.0167396		0.212278	-0.09544	-0.02864	0.023269	-0.04827	0.0126394	0.0534152
	592.58	0.107377	0.004594	0.032309	0.101508	0.011616	0.0514808	0.0221159		0.209012	-0.11693	0.025203	0.03612	-0.04396	0.021889	0.0542381
	601.559	0.065653	0.049127	0.036433	0.099496	0.019471	0.054036	0.013657		0.171923	-0.03649	0.016111	0.032437	-0.06962	0.0228722	0.0414922
	610.537	0.126197	0.08666	0.075325	0.073832	0.023552	0.0771132	0.016406		0.16666	-0.02186	0.038546	0.040327	-0.04635	0.0354646	0.0368952
	619.516	0.128813	0.019102	-0.0016	0.067681	-0.00753	0.0412932	0.0255656		0.175016	-0.08837	0.006063	0.009773	-0.03345	0.0138064	0.0440102
	628.494	0.085564	0.01911	0.05998	0.060356	0.018331	0.0486682	0.0130765		0.207153	-0.06001	0.001112	0.022608	0.001661	0.0345048	0.0453187
	637.473	0.160229	0.034808	0.076798	0.076371	0.026115	0.0748642	0.0237425		0.260622	-0.00951	0.034087	0.014374	-0.00593	0.0587286	0.0510748
	646.451	0.217687	0.022509	0.049223	0.080716	0.011927	0.0764124	0.0372695		0.23964	-0.03955	0.037479	-0.01795	-0.0137	0.0411838	0.0511984
	655.43	0.137966	0.05161	0.063591	0.075337	0.016615	0.0690238	0.0198398		0.170965	-0.03927	0.016719	0.013198	0.022255	0.0367734	0.0353262
	664.408	0.018373	0.023962	0.057952	0.050632	0.046224	0.0394286	0.00773745		0.067413	-0.04463	-0.00707	0.005403	0.016753	0.0075738	0.0181788
	673.387	0.039995	-0.00101	0.04176	0.051235	0.009718	0.0283396	0.0101201		0.083401	-0.08773	-0.03441	-0.00386	-0.0452	-0.0175598	0.0285942
	682.365	0.161597	0.034621	0.029543	0.037241	-0.02563	0.0474744	0.0307894		0.22839	-0.05094	-0.02799	-0.06438	-0.04855	0.007306	0.0555767
	691.344	0.155911	0.035511	0.069572	0.036556	0.0343	0.06637	0.0233425		0.138828	-0.06107	-0.01302	-0.03206	-0.00873	0.0047896	0.0347575
	700.322	0.162798	0.034599	0.025672	0.051738	0.004129	0.0557872	0.0278318		0.132733	-0.06915	0.003577	-0.00217	-0.04394	0.00421	0.0348277
	709.301	-0.00382	0.042035	0.071387	0.040845	0.018958	0.033881	0.0125812		0.048568	-0.01138	0.005784	0.003867	-0.01134	0.0070998	0.0109848
	718.279	0.117692	0.000592	0.07179	0.074723	0.029595	0.0588784	0.0201639		0.14276	-0.03835	-0.00606	0.005382	0.000679	0.0208822	0.0314141
	727.258	0.039552	0.016588	-0.00486	0.089008	0.055376	0.0391328	0.0161171		0.109514	-0.05695	0.040925	0.014414	-0.02594	0.0163926	0.028678
	736.236	0.071259	-0.02098	-0.01306	0.04839	-0.00116	0.0168898	0.018173		0.148941	-0.03995	0.009256	0.002672	-0.03604	0.0169758	0.0344458
	745.215	0.191832	-0.02035	0.001941	0.036698	0.039767	0.0499776	0.0371865		0.158196	-0.08315	-0.00911	-0.01583	-0.01821	0.0063792	0.0402502
	754.193	0.067793	0.012092	-0.01281	0.07235	0.048649	0.0376148	0.0164819		0.104215	-0.027	-0.00734	0.032909	0.009033	0.0223634	0.022702
	763.172	-0.00258	0.01256	0.012692	0.059121	0.017787	0.019916	0.0103777		0.089601	-0.05448	0.01211	0.019447	-0.02489	0.0083576	0.0242812
	772.15	0.054271	0.045692	0.004637	0.096852	0.028271	0.0459446	0.0152965		0.108906	-0.04451	0.090019	0.036844	-0.03341	0.0315698	0.0311733
	781.129	0.081867	0.005955	0.011224	0.038508	0.021304	0.0317716	0.0136989		0.154203	-0.07335	0.054107	0.034124	-0.04342	0.0251328	0.0399861
	790.107	0.032802	0.011623	0.005549	0.030765	0.049101	0.025968	0.00783443		0.065916	-0.06971	0.025134	0.048779	-0.00625	0.0127738	0.0239152
	799.086	0.086281	-0.01805	-0.02491	0.054375	0.037625	0.0270642	0.0213315		0.130999	-0.08591	0.015626	0.076997	0.027761	0.0330946	0.0360613

## Sheet: Table D
Fig S2A'
		Blastodisc clearance (um)
		DMSO	PBb	CytoB	CHX	Colchi
	n1	60.2879	43.2312	58.1606	1.51728	55.0528
	n2	43.9273	56.9684	40.2884	10.6663	56.1811
	n3	44.3314	15.3074	6.11927	7.59205	60.7741
	n4	57.8555	30.3681	28.3207	15.1436	66.7949
	n5	64.7795	62.5687	14.5661	7.64872	60.8677
	n6	38.9007	22.2437	7.11949	7.6481	24.9962
	n7	47.72	2.34351	24.0191	23.1082	22.9205
	n8	53.0758	31.0164	18.4258	9.08884	31.373
	n9	62.4808	29.4216	13.7036	16.5776	12.8106
	n10	38.5063	27.9631	11.3609	9.08264	28.7893
	n11	32.9014	17.6246	6.49372	0.732575	27.2851
	n12	37.0218	25.2432	17.0522	16.1512	52.0794
	n13	42.7375	15.5366	7.95717	3.84304	18.2925
	n14	30.5822	13.7321	6.62414	-25.3331	12.5194
	n15	50.0084	9.29556	16.8421	14.5664
	n16	33.7042	12.8378		8.36919
	n17	61.9602	6.49725		16.0698
	n18	41.3531	9.94652		23.704
	n19	28.8931	9.35116
	n20	39.7426
	n21	34.9351
	n22	40.6645
	n23	25.7184
	n24	35.8413
	n25	11.9581
	n26	20.7207
	n27	22.2161
	n28	14.842
	n29	25.3782
	Mean	39.4153	23.2367	18.4702	9.23202	37.9098
	S.E.M.	2.62126	3.78295	3.74676	2.54378	5.24269

## Sheet: Table E
Fig S2B'
		Normalized chorion elevation
		DMSO	Colchicine	Taxol
	n1	1.40136	1.39818	1.17155
	n2	1.32964	1.35153	1.302
	n3	1.44193	1.30256	1.35323
	n4	1.386	1.23678	1.3858
	n5	1.13322	1.42683	1.40349
	n6	1.49414	1.08665	1.207
	n7	1.44687	1.29932	1.15465
	n8	1.53659	1.33498	1.14075
	n9	1.41349	1.35858	1.27616
	n10	1.16386	1.37266	1.34387
	n11	1.54411	1.18949	1.32802
	n12	1.47365	1.08722	1.68854
	n13	1.26003	1.31687	1.23553
	n14	1.41904	1.40425	1.12303
	n15	1.50242	1.18201	1.28057
	n16	1.43813	1.30999	1.38527
	n17	1.35174	1.4431	1.36574
	n18	1.37664	1.41267	1.20218
	n19	1.23267	1.3517	1.43801
	n20	1.31691	1.26468	1.12751
	n21	1.37146	1.10944	1.15957
	n22	1.37912	1.38569	1.3578
	n23	1.27221	1.1074	1.35301
	n24	1.52036	1.30065	1.22857
	n25	1.37518	1.12873	1.37296
	n26	1.32141	1.11466	1.15628
	n27	1.439	1.21379	1.41008
	n28	1.33787	1.42251	1.11089
	n29	1.41283	1.2192	1.30997
	n30	1.41754	1.32598	1.12566
	n31	1.38875	1.07495	1.15667
	n32	1.40287	1.30886	1.40396
	n33	1.17978	1.38664	1.21253
	n34	1.36248	1.10856	1.37112
	n35	1.27769	1.33326
	n36	1.44111	1.26843
	n37	1.49182
	n38	1.44716
	n39	1.33955
	n40	1.49998
	n41	1.37342
	n42	1.29288
	n43	1.41738
	n44	1.41332
	Mean	1.38267	1.27608	1.28359
	S.E.M.	0.0144446	0.0190666	0.0215864

## Sheet: Table F
Fig S3B
		Bulk actin intensity
	Time (min)	n1	n2	n3	n4	n5	n6	n7	n8	n9	Mean	S.E.M.
	1			0.518311	0.507231	0.751417	0.522775	0.67971			0.595889	0.0502191
	2			0.511249	0.505694	0.750196	0.52345	0.670574			0.592233	0.049934
	3			0.504569	0.503228	0.748336	0.523197	0.664875			0.588841	0.0499802
	4			0.500466	0.499668	0.748927	0.523972	0.655731			0.585753	0.050012
	5		0.618509	0.495252	0.495638	0.745898	0.523464	0.646692		0.576973	0.586061	0.0347441
	6		0.618509	0.498555	0.492516	0.743987	0.525552	0.656383		0.576973	0.587496	0.0348726
	7		0.618509	0.504504	0.493812	0.731804	0.530584	0.669168		0.576973	0.589336	0.033611
	8		0.618868	0.51268	0.49426	0.723094	0.53617	0.682692		0.577308	0.592153	0.0328452
	9		0.618869	0.518622	0.495614	0.711457	0.541787	0.700508		0.577308	0.594881	0.0324109
	10		0.619228	0.523104	0.495167	0.698525	0.546849	0.715223		0.577644	0.596534	0.0321814
	11		0.621731	0.527208	0.496491	0.692262	0.549057	0.707895		0.579989	0.596376	0.0306836
	12		0.623179	0.52983	0.499383	0.688538	0.553267	0.693002		0.582661	0.595694	0.0286307
	13		0.626775	0.531304	0.503586	0.685458	0.55621	0.684469		0.585193	0.596142	0.0272565
	14		0.628763	0.534271	0.508095	0.682344	0.558358	0.67331		0.587374	0.596074	0.0256044
	15		0.63217	0.535772	0.509888	0.679895	0.564535	0.665964		0.589899	0.596875	0.0245465
	16		0.631854	0.542376	0.51127	0.676214	0.574968	0.658245		0.588762	0.59767	0.0229514
	17		0.631833	0.547252	0.512139	0.672514	0.588098	0.649185		0.589078	0.598586	0.0215139
	18		0.630953	0.553943	0.513697	0.673601	0.601837	0.642805		0.588902	0.60082	0.0206437
	19		0.631481	0.560235	0.514835	0.670054	0.614786	0.635013		0.588754	0.602165	0.0196827
	20		0.630771	0.561799	0.516393	0.666355	0.626135	0.642864		0.588737	0.604722	0.0196943
	21		0.632181	0.571014	0.527136	0.659659	0.656316	0.653775		0.590391	0.612925	0.0193529
	22		0.63363	0.580197	0.536095	0.652835	0.690806	0.667469		0.591414	0.621778	0.0206732
	23		0.635062	0.584432	0.546808	0.642443	0.717689	0.681282		0.593258	0.628711	0.0222728
	24	0.518383	0.63616	0.592627	0.561066	0.634433	0.745375	0.69447	0.525489	0.594103	0.611345	0.0250587
	25	0.518383	0.641085	0.599652	0.577849	0.634118	0.780538	0.718194	0.525489	0.604361	0.622185	0.028311
	26	0.517679	0.650441	0.606304	0.612066	0.647357	0.825663	0.737312	0.524775	0.610811	0.636934	0.0322804
	27	0.516974	0.658166	0.609012	0.644181	0.659145	0.868585	0.757654	0.524061	0.619827	0.650845	0.0364565
	28	0.516692	0.667345	0.617838	0.678879	0.670882	0.913637	0.782701	0.523776	0.629856	0.666845	0.0410411
	29	0.516974	0.676896	0.62063	0.727098	0.68439	0.971509	0.79796	0.524061	0.637294	0.68409	0.0467309
	30	0.515988	0.687752	0.631875	0.765495	0.717886	1.00605	0.815769	0.523062	0.655177	0.702117	0.0504982
	31	0.513593	0.702343	0.640192	0.808456	0.761735	1.03968	0.829691	0.520634	0.665813	0.720238	0.0547423
	32	0.511903	0.713744	0.645768	0.868762	0.806639	1.07289	0.844676	0.516636	0.678206	0.739913	0.0598724
	33	0.507255	0.727029	0.655286	0.913198	0.85043	1.1075	0.865346	0.514065	0.690609	0.758969	0.0650561
	34	0.505142	0.744488	0.663616	0.952543	0.899031	1.13733	0.874353	0.511067	0.700304	0.776431	0.0696661
	35	0.503451	0.752787	0.676155	0.985237	0.915015	1.16148	0.881374	0.510638	0.70915	0.788365	0.0727537
	36	0.50486	0.763465	0.682955	1.0115	0.933205	1.18247	0.893233	0.512209	0.717941	0.800204	0.0753831
	37	0.506691	0.772521	0.693944	1.04591	0.950632	1.20577	0.900177	0.514637	0.730141	0.813381	0.0782252
	38	0.508522	0.782704	0.712987	1.07221	0.967925	1.23511	0.90598	0.515922	0.744938	0.827367	0.0810245
	39	0.50979	0.798566	0.757096	1.09381	0.983407	1.24656	0.913092	0.517207	0.760534	0.842229	0.0819647
	40	0.541203	0.815285	0.812492	1.10781	0.996423	1.25432	0.921838	0.562473	0.779106	0.865662	0.0781738
	41	0.568531	0.835194	0.883915	1.11533	1.00582	1.25978	0.933238	0.605455	0.796272	0.889281	0.0744352
	42	0.611354	0.853595	0.939885	1.12545	1.01737	1.26645	0.938238	0.648865	0.817462	0.913186	0.0702901
	43	0.65474	0.87441	0.99077	1.13403	1.03151	1.2741	0.947125	0.691418	0.823213	0.935701	0.0667928
	44	0.698831	0.880344	1.04724	1.14187	1.04104	1.27287	0.945564	0.746109	0.827981	0.955761	0.0626855
	45	0.756445	0.886458	1.08645	1.14849	1.05678	1.26734	0.943616	0.809082	0.833906	0.976509	0.0575761
	46	0.817439	0.891327	1.12863	1.15336	1.06676	1.2623	0.942176	0.869913	0.839207	0.996791	0.0532928
	47	0.879561	0.899622	1.18333	1.15807	1.07896	1.25876	0.939301	0.933029	0.842496	1.01924	0.0508288
	48	0.941682	0.903148	1.21071	1.16357	1.09266	1.25576	0.941564	0.986577	0.834819	1.03672	0.0495364
	49	0.983519	0.894917	1.21214	1.15553	1.10309	1.2506	0.954249	1.007	0.827695	1.04319	0.0484445
	50	0.993379	0.889418	1.21365	1.14303	1.11379	1.24547	0.963863	1.01899	0.821983	1.04484	0.0481375
	51	1.00521	0.88315	1.21694	1.13302	1.12537	1.23997	0.973446	1.03042	0.81826	1.04731	0.0480537
	52	1.01648	0.875173	1.21888	1.12006	1.13571	1.2333	0.983311	1.0367	0.849609	1.05214	0.0457653
	53	1.02831	0.894966	1.16525	1.09497	1.12941	1.18119	0.987539	1.04241	0.900372	1.04716	0.0352773
	54	1.02268	0.948299	1.07027	1.04942	1.06832	1.09077	0.996168	1.02042	0.949561	1.02399	0.0171878
	55	1	1	1	1	1	1	1	1	1	1	0
	56	0.979575	1.05527	0.930021	0.937774	0.930451	0.910196	1.00594	0.979009	1.03636	0.973845	0.0169904
	57	0.96577	1.10728	0.854343	0.88924	0.866507	0.818884	1.00637	0.957018	0.988647	0.93934	0.0302049
	58	0.944077	1.09609	0.844622	0.842257	0.832651	0.78481	0.987168	0.918178	0.937921	0.909752	0.0318655
	59	0.905761	1.0418	0.844994	0.79568	0.833299	0.778231	0.965948	0.874625	0.886859	0.8808	0.0276821
	60	0.862798	0.987102	0.843939	0.747934	0.839814	0.771764	0.947221	0.830216	0.836456	0.851916	0.0251753
	61	0.818989	0.93285	0.845677	0.686278	0.843111	0.762143	0.925123	0.785806	0.775287	0.819474	0.0261872
	62	0.77518	0.862473	0.844622	0.637662	0.849673	0.756899	0.904515	0.754248	0.73132	0.790732	0.027424
	63	0.744048	0.8156	0.842857	0.619681	0.84664	0.738713	0.898683	0.765529	0.686962	0.77319	0.0290814
	64	0.755177	0.767956	0.842455	0.611779	0.842942	0.725952	0.892825	0.774811	0.644203	0.762011	0.0307607
	65	0.764333	0.720887	0.839544	0.602383	0.838685	0.71045	0.885151	0.786663	0.605343	0.750382	0.0335049
	66	0.772785	0.674628	0.83833	0.595141	0.835428	0.694071	0.882328	0.797658	0.584337	0.741634	0.0363253
	67	0.783068	0.639165	0.827103	0.588595	0.830055	0.680655	0.86486	0.803227	0.572937	0.732185	0.0374746
	68	0.78997	0.622587	0.812912	0.585923	0.82469	0.663474	0.847099	0.809653	0.551698	0.723112	0.0386544
	69	0.796732	0.609594	0.799391	0.581743	0.816058	0.652371	0.827827	0.814936	0.536583	0.715026	0.0393267
	70	0.803493	0.591414	0.781104	0.578904	0.809896	0.6395	0.802223	0.819078	0.525899	0.705723	0.0398132
	71	0.80617	0.575211	0.763784	0.575888	0.803118	0.624698	0.783289	0.823361	0.514351	0.696652	0.0406783
	72	0.813072	0.563758	0.757249	0.571735	0.79621	0.620037	0.767247	0.822219	0.505755	0.690809	0.0413584
	73	0.811241	0.551379	0.754056	0.564168	0.78082	0.613696	0.746129	0.819934	0.495267	0.681854	0.0417133
	74	0.80941	0.542165	0.743195	0.557546	0.761747	0.6085	0.729568	0.81765	0.484636	0.672713	0.0417703
	75	0.808283	0.530921	0.737918	0.550762	0.747401	0.598326	0.716286	0.816507	0.476365	0.664752	0.0423735
	76	0.806452	0.519525	0.732266	0.543141	0.731776	0.593811	0.703489	0.814508	0.47153	0.657389	0.042625
	77	0.80462	0.510659	0.722714	0.540122	0.716097	0.589284	0.693172	0.812223	0.465548	0.650493	0.0426451
	78	0.802367	0.505475	0.715691	0.538707	0.701921	0.587083	0.683802	0.810795	0.459169	0.645001	0.0425976
	79	0.80124	0.499063	0.710661	0.539772	0.68076	0.585483	0.675698	0.807083	0.453072	0.639204	0.0424364
	80	0.798563	0.492224	0.702479	0.53933	0.664934	0.580834	0.667342	0.80594	0.441551	0.632577	0.0428677
	81	0.795042	0.485689	0.702405	0.539399	0.648288	0.578816	0.66015	0.792803	0.430563	0.625906	0.0427376
	82	0.795042	0.476666	0.700709	0.535739	0.628811	0.573007	0.651469	0.778952	0.423318	0.61819	0.0428166
	83	0.777011	0.465785	0.698147	0.532111	0.611669	0.566663	0.640183	0.76253	0.411004	0.607234	0.0421826
	84	0.764896	0.456455	0.697735	0.52559	0.591103	0.559329	0.629805	0.745823	0.406652	0.597488	0.041516
	85	0.747147	0.445862	0.69662	0.520596	0.57523	0.553455	0.621377	0.735399	0.399072	0.588306	0.0411235
	86	0.729399	0.438089	0.689701	0.517587	0.562933	0.549752	0.615103	0.723833	0.391699	0.579788	0.0403064
	87	0.721792	0.430783	0.680364	0.515042	0.556996	0.545243	0.611771	0.70941	0.383826	0.572803	0.0398216
	88	0.709959	0.421681	0.673821	0.512194	0.551836	0.539815	0.605986	0.701271	0.380614	0.566353	0.0393035
	89	0.697563	0.416175	0.666653	0.509595	0.548216	0.534112	0.603915	0.688276	0.376053	0.560062	0.0384696
	90	0.688266	0.408347	0.66067	0.506998	0.542128	0.528557	0.599134	0.674425	0.373457	0.553554	0.037777
	91	0.678969	0.403877	0.658022	0.505571	0.541656	0.518944	0.598009	0.659432	0.366451	0.547881	0.0373779
	92	0.665305	0.401358	0.655419	0.497373	0.543801	0.5141	0.596632	0.645723	0.361643	0.542373	0.0366841
	93	0.650514	0.393739	0.652864	0.48966	0.544124	0.507393	0.596434	0.630016	0.359343	0.53601	0.0360824
	94	0.636991	0.389801	0.649842	0.485236	0.546263	0.499734	0.594651	0.616878	0.354135	0.530392	0.0356105
	95	0.621496	0.387108	0.648955	0.479902	0.546591	0.494849	0.592368	0.601742	0.349516	0.524725	0.0350241
	96	0.608536	0.381945	0.647517	0.47579	0.547657	0.495712	0.587892	0.591318	0.344647	0.520113	0.0347435
	97	0.593605	0.378684	0.646029	0.473048	0.546675	0.496168	0.584878	0.57661	0.340938	0.515182	0.0341612
	98	0.583322	0.373618	0.645931	0.468539	0.549779	0.496417	0.58163	0.566329	0.338679	0.511583	0.0340693
	99	0.568813	0.366356	0.644543	0.466155	0.549676	0.497195	0.576546	0.5669	0.334794	0.507886	0.0341926
	100	0.559515	0.365012	0.644816	0.463598	0.550292	0.495455	0.578273	0.572041	0.332331	0.506815	0.0344847
	101	0.558529	0.36158	0.645728	0.464399	0.548617	0.491762	0.580611	0.57404	0.328936	0.506022	0.0350472
	102	0.56346	0.358896	0.641722	0.465964	0.547825	0.486783	0.58321	0.579038	0.328743	0.506182	0.0353158
	103	0.565713	0.356255	0.641839	0.465804	0.545009	0.482429	0.585087	0.582036	0.328497	0.505852	0.0356834
	104	0.570503	0.352616	0.64221	0.467402	0.54307	0.479147	0.587476	0.585892	0.326806	0.506125	0.0363159
	105	0.573038	0.352146	0.638062	0.467816	0.541839	0.484542	0.588528	0.588605	0.326793	0.506819	0.0362384
	106	0.576137	0.352408	0.6344	0.470143	0.539373	0.491669	0.589927	0.591889	0.327129	0.508119	0.0361279
	107	0.580223	0.350313	0.630466	0.472466	0.537429	0.501224	0.590607	0.595459	0.326865	0.50945	0.0362319
	108	0.582899	0.350344	0.626493	0.47375	0.534816	0.50941	0.592844	0.601742	0.325257	0.510839	0.0364594
	109	0.584871	0.350679	0.624571	0.475866	0.531973	0.514783	0.594745	0.611452	0.32456	0.512611	0.0368154
	110	0.590506	0.350395	0.622229	0.47669	0.530743	0.515678	0.605157	0.618878	0.323384	0.514851	0.0375731
	111	0.600085	0.348672	0.620743	0.476604	0.528894	0.515697	0.614007	0.628445	0.321401	0.517172	0.0387055
	112	0.608396	0.347925	0.619254	0.475556	0.527045	0.514834	0.620695	0.638012	0.317368	0.518787	0.0398677
	113	0.616707	0.346665	0.616393	0.475181	0.524058	0.516768	0.630124	0.633586	0.313371	0.519206	0.0405592
	114	0.626285	0.346379	0.609245	0.476426	0.523149	0.513367	0.633072	0.630016	0.308631	0.518508	0.0409783
	115	0.626567	0.341456	0.602292	0.482528	0.522114	0.507189	0.636044	0.626303	0.304766	0.516584	0.0412591
	116	0.623468	0.338361	0.594799	0.487465	0.52068	0.501994	0.640265	0.622876	0.302868	0.514753	0.0412684
	117	0.620651	0.332175	0.588595	0.493161	0.521915	0.495107	0.642577	0.619306	0.301563	0.512783	0.0414311
	118	0.615861	0.326707	0.580354	0.498974	0.52068	0.488837	0.64494	0.616307	0.299883	0.510283	0.0415155
	119	0.613748	0.324672	0.578956	0.498933	0.521194	0.485456	0.649936	0.609881	0.298115	0.508988	0.0416933
	120	0.608818	0.323272	0.579139	0.494798	0.524994	0.482431	0.660578	0.608025	0.297846	0.508878	0.0421487
	121	0.605297	0.321983	0.577469	0.489369	0.528282	0.478017	0.667976	0.60417	0.298855	0.507935	0.0423502
	122	0.600648	0.320268	0.578896	0.486304	0.531574	0.475577	0.674013	0.606597	0.299864	0.508193	0.0427416
	123	0.59769	0.318741	0.575982	0.482658	0.536297	0.475194	0.677028	0.608882	0.300705	0.508131	0.0429345
	124	0.596422	0.320102	0.570654	0.486165	0.546918	0.484224	0.672207	0.611452	0.301796	0.509993	0.0424521
	125	0.598394	0.321635	0.565512	0.496386	0.561122	0.49234	0.669016	0.613737	0.313667	0.514645	0.0414808
	126	0.600648	0.32181	0.558013	0.502957	0.574463	0.500603	0.666047	0.625446	0.325789	0.519531	0.040999
	127	0.603184	0.322892	0.552551	0.50987	0.588418	0.509956	0.66117	0.641582	0.337325	0.525216	0.0407485
	128	0.605437	0.328025	0.551244	0.516192	0.602465	0.516224	0.661399	0.658575	0.350302	0.532207	0.0405881
	129	0.616988	0.3406	0.550986	0.51257	0.619631	0.522043	0.664435	0.675425	0.36125	0.540436	0.040654
	130	0.632906	0.353564	0.546301	0.50881	0.634083	0.528781	0.668646	0.691418	0.361309	0.547313	0.0415509
	131	0.649669	0.365333	0.54547	0.504687	0.646916	0.534538	0.674175	0.712266	0.360677	0.554859	0.042999
	132	0.666291	0.380922	0.544792	0.499729	0.664551	0.540163	0.677655	0.729116	0.360687	0.562656	0.0441997
	133	0.682068	0.387595	0.543201	0.499531	0.668586	0.559316	0.683199	0.748251	0.360344	0.570232	0.0456269
	134	0.696718	0.38764	0.541613	0.504786	0.652541	0.587975	0.689077	0.766529	0.35519	0.575785	0.0471629
	135	0.713903	0.386367	0.537995	0.509478	0.636904	0.615437	0.693897	0.768528	0.343839	0.578483	0.0487229
	136	0.731652	0.387213	0.534278	0.516809	0.617027	0.644011	0.701026	0.754819	0.334283	0.580124	0.049624
	137	0.750387	0.385713	0.536125	0.522026	0.603266	0.673367	0.705342	0.744538	0.317484	0.582028	0.0517721
	138	0.762079	0.376379	0.539541	0.54108	0.580002	0.677882	0.70875	0.734971	0.310043	0.581192	0.0528104
	139	0.749401	0.36617	0.543047	0.56676	0.553881	0.678681	0.712432	0.721691	0.298086	0.576683	0.0531471
	140	0.73447	0.352949	0.548625	0.59182	0.52727	0.679002	0.712925	0.699986	0.286873	0.570436	0.0535263
	141	0.72968	0.340339	0.551067	0.622433	0.501127	0.682598	0.717798	0.669142	0.276312	0.565611	0.0548387
	142	0.716157	0.332363	0.552539	0.644236	0.475233	0.67303	0.723339	0.639726	0.264731	0.557928	0.0557147
	143	0.699535	0.319545	0.549179	0.643314	0.473796	0.64643	0.738668	0.609167	0.258004	0.548626	0.0557307
	144	0.670799	0.307525	0.546197	0.638665	0.477496	0.609461	0.759782	0.579894	0.262411	0.539137	0.0548486
	145	0.640935	0.296204	0.543976	0.63536	0.480825	0.579977	0.771329	0.554048	0.268746	0.530156	0.0540384
	146	0.611072	0.283789	0.540855	0.631247	0.486113	0.552162	0.785012	0.52706	0.272826	0.521126	0.0540638
	147	0.580363	0.276578	0.536538	0.617619	0.488347	0.524491	0.786263	0.500643	0.276451	0.509699	0.0531448
	148	0.555149	0.281302	0.530961	0.588858	0.493753	0.494263	0.783632	0.475082	0.279274	0.49803	0.0513092
	149	0.528525	0.288092	0.52516	0.54758	0.499915	0.466132	0.78046	0.4678	0.284514	0.487575	0.0492305
	150	0.51134	0.292467	0.52018	0.516629	0.506594	0.4376	0.776803	0.467514	0.288013	0.479682	0.0481199
	151	0.48542	0.296353	0.518011	0.48567	0.5125	0.40907	0.773947	0.467514	0.2913	0.471087	0.0475473
	152	0.460347	0.299379	0.521941	0.45704	0.514511	0.402247	0.759883	0.468513	0.29353	0.464155	0.0461746
	153	0.461192	0.302837	0.524325	0.44314	0.512306	0.397881	0.749804	0.469513	0.29266	0.461518	0.0453041
	154	0.461473	0.307951	0.526183	0.428167	0.509135	0.395573	0.736786	0.477938	0.292984	0.459577	0.0440808
	155	0.461333	0.310617	0.529902	0.414695	0.507375	0.391853	0.724724	0.489219	0.292928	0.458072	0.0432943
	156	0.462882	0.314293	0.53088	0.400419	0.505874	0.390059	0.709683	0.494502	0.291919	0.455612	0.0422326
	157	0.466122	0.314089	0.531331	0.39718	0.50842	0.39281	0.683455	0.503213	0.293968	0.45451	0.0401932
	158	0.47387	0.313722	0.536355	0.396215	0.511772	0.394474	0.661851	0.503784	0.295536	0.454175	0.0387058
	159	0.482603	0.314301	0.537204	0.395517	0.510329	0.400652	0.643115	0.505783	0.29886	0.454263	0.0371203
	160	0.487815	0.31337	0.537866	0.394226	0.51369	0.404459	0.618186	0.509068	0.301236	0.453324	0.0355251
	161	0.496408	0.313995	0.536865	0.394424	0.51465	0.405144	0.610249	0.510924	0.302945	0.453956	0.0350303
	162	0.496971	0.316309	0.532647	0.395686	0.509451	0.406148	0.6057	0.51021	0.302476	0.452844	0.0343341
	163	0.498944	0.318844	0.530423	0.399141	0.505816	0.407686	0.600377	0.508639	0.303263	0.45257	0.033558
	164	0.502183	0.321715	0.528396	0.400998	0.502454	0.408673	0.595341	0.50664	0.304289	0.452299	0.0328513
	165	0.504015	0.324441	0.528021	0.403247	0.495757	0.409284	0.59096	0.503641	0.30399	0.451484	0.0322218
	166	0.50331	0.32419	0.53306	0.404847	0.493537	0.409535	0.596343	0.501214	0.303692	0.452192	0.0326051
	167	0.501761	0.324353	0.535458	0.408716	0.490263	0.408722	0.605906	0.499786	0.302592	0.453062	0.0331723
	168	0.499789	0.325797	0.539785	0.409903	0.492674	0.409173	0.616928	0.500071	0.301844	0.455107	0.0339832
	169	0.496831	0.326054	0.543811	0.412681	0.49212	0.409803	0.624898	0.499929	0.300822	0.456328	0.0345838
	170	0.494436	0.325835	0.549307	0.415679	0.489835	0.408865	0.626616	0.499786	0.300164	0.456725	0.0348461
	171	0.493027	0.325096	0.560663	0.41497	0.491246	0.409135	0.619737	0.498929	0.301727	0.45717	0.0347658
	172	0.493309	0.324114	0.574245	0.414483	0.494475	0.409339	0.612594	0.4995	0.301588	0.458183	0.0350323
	173	0.493168	0.323574	0.583515	0.415217	0.506101	0.410872	0.60396	0.498786	0.300669	0.45954	0.0351832
	174	0.493027	0.322478	0.592702	0.414421	0.509279	0.411204	0.59505	0.499786	0.302371	0.460035	0.0351916
	175	0.4919	0.321773	0.597119	0.413813	0.511745	0.411737	0.593571	0.498786	0.303761	0.460467	0.03532
	176	0.492605	0.323602	0.598305	0.412187	0.514211	0.414337	0.59405	0.498358	0.307938	0.461733	0.0350877
	177	0.491619	0.322842	0.59896	0.410956	0.515442	0.414739	0.593724	0.495359	0.311707	0.461705	0.0349099
	178	0.492745	0.323099	0.601204	0.409953	0.515746	0.416867	0.593829	0.490361	0.314226	0.462003	0.0348153
	179	0.4919	0.324393	0.600799	0.408838	0.5176	0.418999	0.594027	0.488362	0.317372	0.462477	0.0345412
	180	0.4919	0.325629	0.594748	0.409005	0.519138	0.417286	0.592656	0.485506	0.316976	0.461427	0.0341236
	181	0.489646	0.330106	0.589635	0.409452	0.516984	0.414345	0.589078	0.488077	0.316054	0.460375	0.0334606
	182	0.485702	0.334146	0.582296	0.411405	0.521138	0.415766	0.585328	0.490647	0.312605	0.459893	0.0328895
	183	0.483448	0.336847	0.575784	0.412417	0.519151	0.412492	0.583999	0.494217	0.311264	0.458847	0.0324464
	184	0.480068	0.34022	0.568163	0.412584	0.51929	0.411136	0.582203	0.497501	0.311518	0.458076	0.0318316
	185	0.479927	0.339795	0.54836	0.414079	0.520363	0.410904	0.58155	0.499215	0.314122	0.456479	0.030799
	186	0.48204	0.338807	0.53637	0.414984	0.521138	0.410084	0.581433	0.502642	0.31572	0.455913	0.0303893
	187	0.48528	0.335644	0.524196	0.417536	0.521914	0.409108	0.581783	0.504641	0.317984	0.455343	0.0301036
	188	0.48852	0.334123	0.504115	0.419058	0.522371	0.408807	0.580594	0.508354	0.320422	0.45404	0.0295416
	189	0.491196	0.333945	0.489002	0.419748	0.524059	0.407856	0.580661	0.509639	0.319928	0.452893	0.029424
	190	0.493309	0.336736	0.46965	0.419456	0.526817	0.404385	0.58256	0.506354	0.318921	0.45091	0.0293275
	191	0.496267	0.338448	0.44882	0.418961	0.527502	0.402694	0.584154	0.501214	0.318205	0.448474	0.0292885
	192	0.498944	0.339887	0.424035	0.418738	0.529278	0.399081	0.587037	0.497501	0.317241	0.445749	0.0297086
	193	0.501479	0.342676	0.412459	0.418023	0.53269	0.396075	0.587945	0.494645	0.316606	0.444733	0.030026
	194	0.502747	0.34332	0.412266	0.417947	0.532117	0.396196	0.589985	0.491075	0.319526	0.44502	0.0298923
	195	0.499507	0.34224	0.412911	0.416924	0.526047	0.396315	0.591845	0.490932	0.320991	0.44419	0.0296585
	196	0.494436	0.341426	0.413555	0.415464	0.524381	0.397344	0.593025	0.493788	0.322423	0.443982	0.0295599
	197	0.490773	0.340439	0.413753	0.413209	0.519893	0.397411	0.595652	0.494074	0.324865	0.443341	0.0294394
	198	0.486125	0.33936	0.413481	0.412539	0.516083	0.397722	0.596586	0.496501	0.324522	0.442547	0.0294103
	199	0.484575	0.340812	0.410292	0.412741	0.517534	0.39772	0.597081	0.498929	0.323714	0.4426	0.0295472
	200	0.484294	0.34287	0.408916	0.414119	0.517767	0.399095	0.597364	0.501499	0.322782	0.44319	0.029568
	201	0.487111	0.344338	0.407292	0.414901	0.51787	0.399779	0.596959	0.503499	0.323042	0.443866	0.0295721
	202	0.487393	0.346692	0.403911	0.416192	0.519101	0.400083	0.597791	0.507354	0.322109	0.444514	0.0297726
	203	0.489787	0.348397	0.40819	0.416442	0.52068	0.400501	0.596894	0.509496	0.323269	0.445962	0.0296409
	204	0.492182	0.347377	0.40966	0.416155	0.521123	0.401721	0.595833	0.512066	0.323698	0.446646	0.0296843
	205	0.494718	0.346507	0.416233	0.415961	0.52103	0.403786	0.592326	0.51378	0.322754	0.447455	0.0294977
	206	0.49669	0.346412	0.420036	0.414908	0.521121	0.408141	0.590444	0.515208	0.323939	0.448544	0.0292734
	207	0.500493	0.345791	0.42237	0.415484	0.521914	0.409112	0.589805	0.518349	0.323402	0.449636	0.029451
	208	0.502606	0.34582	0.423589	0.414781	0.522794	0.408704	0.58796	0.518206	0.32254	0.449667	0.0294612
	209	0.504578	0.34674	0.424172	0.413793	0.524381	0.407668	0.585134	0.518635	0.321002	0.449567	0.0294757
	210	0.506268	0.34653	0.424172	0.412257	0.527369	0.404901	0.582189	0.518635	0.31978	0.449122	0.0296082
	211	0.507114	0.345918	0.425447	0.411465	0.529317	0.405295	0.579642	0.51892	0.318843	0.449107	0.0296331
	212	0.510354	0.347259	0.423008	0.41031	0.531425	0.403037	0.578053	0.518349	0.318796	0.448955	0.0297236
	213	0.51134	0.346684	0.418548	0.410943	0.531784	0.402971	0.582741	0.520063	0.318579	0.449295	0.0301956
	214	0.51134	0.34576	0.411376	0.41139	0.529247	0.402853	0.58694	0.521062	0.318649	0.448735	0.0305403
	215	0.511903	0.344111	0.404048	0.410693	0.528951	0.402332	0.593004	0.522062	0.318292	0.448377	0.031219
	216	0.511621	0.3428	0.397726	0.411074	0.527218	0.402702	0.59681	0.523204	0.318648	0.447978	0.0315931
	217	0.511621	0.341797	0.396002	0.411835	0.52685	0.402589	0.599317	0.521205	0.319489	0.447856	0.031708
	218	0.511058	0.341746	0.392832	0.408683	0.527898	0.400957	0.596577	0.519634	0.319756	0.446571	0.0316419
	219	0.513171	0.341513	0.390381	0.406424	0.528083	0.399737	0.591752	0.516921	0.320835	0.445424	0.0313811
	220	0.51472	0.341589	0.387778	0.40448	0.530178	0.398762	0.588457	0.514637	0.321151	0.444639	0.0313207
	221	0.515566	0.341206	0.385065	0.400194	0.531409	0.396836	0.585593	0.512209	0.320865	0.443216	0.0313588
	222	0.516129	0.341588	0.38473	0.399618	0.53264	0.398187	0.585937	0.510924	0.320025	0.443309	0.0314289
	223	0.513875	0.342489	0.385509	0.402095	0.535107	0.400761	0.587415	0.511209	0.320092	0.444284	0.0313961
	224	0.511621	0.342921	0.386963	0.405805	0.535913	0.403695	0.588027	0.510067	0.31912	0.444904	0.0312406
	225	0.508804	0.34328	0.386963	0.408198	0.537572	0.406653	0.589247	0.509782	0.318863	0.445485	0.0312012
	226	0.505423	0.344325	0.386963	0.410642	0.540038	0.40879	0.590623	0.50921	0.319084	0.446122	0.0311473
	227	0.505142	0.34409	0.385704	0.410767	0.538727	0.408275	0.587663	0.511923	0.318968	0.445695	0.0310314
	228	0.504156	0.343101	0.383703	0.409496	0.535029	0.40968	0.583686	0.514351	0.318979	0.444687	0.0307718
	229	0.504296	0.343081	0.381984	0.406648	0.531331	0.409005	0.57942	0.516207	0.319535	0.443501	0.0304946
	230	0.50331	0.342384	0.381638	0.405237	0.525555	0.409614	0.576895	0.51892	0.319188	0.442527	0.0302539
	231	0.502324	0.341748	0.382009	0.404436	0.523149	0.409629	0.573915	0.518206	0.318632	0.441561	0.0299906
	232	0.503169	0.341999	0.382222	0.404974	0.524184	0.409797	0.572901	0.516921	0.318013	0.441576	0.0299529
	233	0.505987	0.342054	0.381128	0.406163	0.524381	0.410878	0.572495	0.515922	0.317157	0.441796	0.0300248
	234	0.507395	0.341874	0.382009	0.408181	0.527487	0.413095	0.572104	0.515208	0.316784	0.442682	0.0300807
	235	0.509227	0.34255	0.380739	0.40989	0.528918	0.413227	0.57137	0.514922	0.315251	0.442899	0.030205
	236	0.511903	0.342347	0.377735	0.41018	0.528901	0.413537	0.569883	0.518349	0.313464	0.442922	0.0305093
	237	0.511199	0.34156	0.372067	0.408307	0.529745	0.409311	0.565538	0.520063	0.310891	0.440965	0.0307783
	238	0.509931	0.341267	0.368577	0.407041	0.529723	0.408246	0.562572	0.521776	0.309215	0.439816	0.0308896
	239	0.508945	0.340858	0.363632	0.405851	0.529739	0.406253	0.556645	0.525489	0.309957	0.438597	0.0308627
	240	0.508241	0.339883	0.3629	0.404365	0.529521	0.403492	0.553551	0.525203	0.311577	0.437637	0.0306949
	241	0.507959	0.339401	0.364647	0.404515	0.530966	0.403132	0.552375	0.524918	0.312529	0.437827	0.0305858
	242	0.51134	0.337412	0.36564	0.404663	0.533843	0.403175	0.551633	0.523204	0.314272	0.438354	0.030669
	243	0.512467	0.335181	0.366377	0.404663	0.535895	0.403666	0.551007	0.522348	0.315329	0.438548	0.0307434
	244	0.514157	0.333272	0.367492	0.404811	0.538358	0.403445	0.5502	0.522348	0.315889	0.438886	0.0308927
	245	0.518101	0.331475	0.368112	0.404811	0.541656	0.404099	0.54989	0.520634	0.316393	0.439463	0.031127
	246	0.518383	0.332271	0.371089	0.405995	0.537158	0.405882	0.548987	0.517493	0.316337	0.439288	0.0306026
	247	0.517819	0.334429	0.374808	0.410158	0.53097	0.407199	0.548363	0.515779	0.316952	0.439609	0.0298881
	248	0.516974	0.335205	0.377284	0.413605	0.529739	0.409535	0.549518	0.514065	0.317066	0.440332	0.0296062
	249	0.515566	0.337433	0.379272	0.4162	0.523217	0.411737	0.548212	0.51378	0.317954	0.440375	0.028929
	250	0.515143	0.338089	0.377056	0.417344	0.520468	0.413243	0.548578	0.513494	0.318079	0.440166	0.0288082
	251	0.513875	0.33863	0.374186	0.416149	0.521107	0.415862	0.552165	0.512637	0.318296	0.440323	0.0289786
	252	0.513312	0.33917	0.374566	0.415478	0.521888	0.420426	0.556319	0.512352	0.318515	0.441336	0.029112
	253	0.50979	0.33911	0.370739	0.414584	0.524381	0.423107	0.559636	0.511781	0.317026	0.441128	0.0294568
	254	0.508522	0.33977	0.369103	0.413333	0.5254	0.424868	0.562116	0.510638	0.315838	0.441065	0.0296529
	255	0.506973	0.339892	0.367642	0.413009	0.525616	0.424647	0.561081	0.509496	0.312666	0.440114	0.0297539
	256	0.506832	0.340843	0.366871	0.412151	0.525616	0.425902	0.559057	0.506497	0.309971	0.439304	0.029686
	257	0.505987	0.340977	0.366144	0.412469	0.529604	0.427602	0.558149	0.504926	0.309769	0.439514	0.0297414
	258	0.505423	0.3412	0.364638	0.413694	0.531784	0.427982	0.55567	0.504212	0.311331	0.439548	0.0295894
	259	0.505423	0.341333	0.364638	0.412863	0.531784	0.427604	0.554989	0.503784	0.311153	0.439286	0.0295562
	260	0.50486	0.339849	0.367092	0.412944	0.530992	0.425277	0.557417	0.50407	0.311664	0.439352	0.029613
	261	0.502606	0.338575	0.369454	0.413213	0.529317	0.421886	0.560129	0.504355	0.313128	0.439185	0.0295498
	262	0.501056	0.335175	0.371769	0.414205	0.53033	0.418322	0.562461	0.50407	0.313475	0.438985	0.02976
	263	0.499789	0.332844	0.372824	0.413982	0.528975	0.416212	0.566628	0.505783	0.312614	0.43885	0.030117
	264	0.497817	0.331898	0.37163	0.414205	0.528083	0.414269	0.566674	0.507782	0.31092	0.438142	0.0302904
	265	0.497253	0.333256	0.368626	0.41331	0.528868	0.414338	0.567807	0.509496	0.311794	0.438305	0.0304161
	266	0.496831	0.333892	0.368121	0.413474	0.530882	0.413402	0.567858	0.511495	0.311014	0.438552	0.0305968
	267	0.497817	0.333509	0.364566	0.412744	0.534253	0.41247	0.567754	0.512637	0.312709	0.438718	0.0308543
	268	0.497535	0.335181	0.363894	0.412864	0.535259	0.412571	0.568075	0.513494	0.313917	0.439199	0.0308104
	269	0.497253	0.335927	0.365212	0.412417	0.535486	0.413302	0.567007	0.510924	0.314908	0.43916	0.0305269
	270	0.498944	0.335991	0.366499	0.413261	0.531466	0.416701	0.564445	0.511638	0.317092	0.43956	0.0300559

## Sheet: Table G
Fig S3C
		CyclinB intensity
	Time (min)	n1	n2	n3	n4	n5	n6	n7	Mean	S.E.M.
	1			0.833392	0.947757	0.72359			0.834913	0.0647159
	2		0.887512	0.834077	0.938002	0.723172			0.845691	0.0460218
	3		0.882698	0.830716	0.935868	0.724337			0.843405	0.0451216
	4		0.875847	0.826714	0.936196	0.724546			0.840826	0.0447606
	5		0.862282	0.828041	0.935981	0.719532			0.836459	0.0450132
	6		0.851404	0.828321	0.938319	0.712437			0.83262	0.0465363
	7		0.844506	0.829036	0.936625	0.714872			0.83126	0.0454866
	8		0.83757	0.831131	0.935183	0.721113			0.831249	0.0437533
	9		0.830745	0.834201	0.930578	0.724379			0.829976	0.0421208
	10		0.82498	0.84142	0.927476	0.726586			0.830116	0.0411821
	11	0.645395	0.819619	0.844406	0.926678	0.725377			0.792295	0.0487743
	12	0.646327	0.815449	0.842508	0.925779	0.72024		0.645344	0.765941	0.0464763
	13	0.646936	0.811686	0.840402	0.922194	0.71481		0.641736	0.762961	0.0462609
	14	0.648008	0.809722	0.834886	0.912321	0.711605		0.63743	0.758995	0.0451603
	15	0.649714	0.807432	0.828456	0.909017	0.708381		0.632613	0.755935	0.0447578
	16	0.653161	0.803214	0.832749	0.908578	0.706281	0.614125	0.624686	0.734685	0.0432707
	17	0.65762	0.799033	0.840631	0.909908	0.704635	0.613263	0.61981	0.734986	0.0438746
	18	0.661311	0.797433	0.841316	0.914347	0.70861	0.612338	0.617168	0.736075	0.0442974
	19	0.670082	0.796866	0.841076	0.917133	0.7156	0.610258	0.614506	0.737932	0.0444174
	20	0.682252	0.794104	0.838681	0.9108	0.717847	0.607558	0.613036	0.737754	0.0434492
	21	0.692802	0.789428	0.83024	0.902894	0.718471	0.607886	0.611035	0.736108	0.041916
	22	0.700745	0.785505	0.827501	0.901607	0.716038	0.610786	0.611122	0.736186	0.0411626
	23	0.699904	0.78314	0.837001	0.906234	0.709109	0.61206	0.612248	0.737099	0.0420023
	24	0.701367	0.780971	0.845131	0.901379	0.705697	0.614181	0.612866	0.73737	0.0418013
	25	0.700636	0.780172	0.84986	0.893805	0.705926	0.6178	0.611352	0.737079	0.0412521
	26	0.700587	0.780075	0.853303	0.888403	0.708027	0.623678	0.610725	0.737828	0.0406063
	27	0.700489	0.78321	0.855129	0.901435	0.710939	0.630211	0.610556	0.74171	0.0415124
	28	0.699941	0.785382	0.856455	0.911175	0.712167	0.634218	0.610355	0.744242	0.0423065
	29	0.702024	0.78818	0.856891	0.906894	0.707443	0.637245	0.606445	0.743589	0.0421578
	30	0.712157	0.790693	0.857326	0.902602	0.701078	0.641175	0.599973	0.743572	0.042074
	31	0.722965	0.79055	0.856809	0.897107	0.702348	0.646288	0.596785	0.744693	0.0413258
	32	0.731797	0.789611	0.853551	0.88963	0.711564	0.650024	0.597319	0.746214	0.0398818
	33	0.74236	0.791501	0.854362	0.895128	0.715039	0.644765	0.596585	0.748534	0.040694
	34	0.752653	0.797414	0.858861	0.905434	0.715851	0.640306	0.592388	0.751844	0.0426174
	35	0.764628	0.802033	0.865146	0.908052	0.717203	0.637586	0.58717	0.754545	0.0439811
	36	0.770902	0.802595	0.87896	0.904485	0.720656	0.635122	0.585692	0.756916	0.044833
	37	0.77441	0.803172	0.890117	0.901997	0.722924	0.634886	0.585797	0.759043	0.0453908
	38	0.777724	0.809566	0.88624	0.906774	0.725815	0.637252	0.587274	0.761521	0.0453305
	39	0.780696	0.816268	0.880961	0.910797	0.7275	0.638497	0.589395	0.763445	0.0452001
	40	0.782195	0.819198	0.881987	0.909641	0.730476	0.635387	0.59196	0.764406	0.0451906
	41	0.782975	0.821576	0.884414	0.908354	0.734844	0.632828	0.590375	0.765052	0.045567
	42	0.783974	0.823908	0.887919	0.909117	0.738653	0.631922	0.588672	0.766309	0.0460829
	43	0.789455	0.82664	0.890449	0.910537	0.741648	0.631937	0.593979	0.769235	0.0459528
	44	0.801127	0.827191	0.893312	0.911587	0.748992	0.634774	0.599911	0.773842	0.0455252
	45	0.812029	0.827269	0.89833	0.9124	0.755795	0.639422	0.603613	0.778408	0.0453123
	46	0.822639	0.828091	0.90087	0.911549	0.762347	0.644876	0.606924	0.782471	0.0448617
	47	0.82493	0.832637	0.902583	0.909655	0.768154	0.650638	0.609415	0.78543	0.0442918
	48	0.826014	0.836507	0.904698	0.908777	0.77431	0.654894	0.611796	0.788142	0.0439035
	49	0.827544	0.84453	0.91063	0.911984	0.777432	0.658987	0.615083	0.792313	0.0441037
	50	0.837149	0.855378	0.918718	0.91572	0.778556	0.66366	0.621488	0.798667	0.04441
	51	0.848856	0.862332	0.918657	0.916797	0.780116	0.671063	0.628452	0.803753	0.0437372
	52	0.860112	0.86902	0.914965	0.919792	0.782175	0.680274	0.633327	0.808524	0.043058
	53	0.871392	0.875147	0.917205	0.92176	0.788624	0.687706	0.637739	0.814225	0.0428058
	54	0.881382	0.881387	0.929192	0.923211	0.800213	0.692102	0.64184	0.821332	0.0432571
	55	0.893114	0.887705	0.940226	0.921805	0.806183	0.69645	0.648249	0.827676	0.0434494
	56	0.903347	0.896611	0.946303	0.916433	0.807931	0.700255	0.655649	0.832361	0.0432308
	57	0.907878	0.902608	0.949041	0.92102	0.812716	0.704033	0.663439	0.837248	0.0429101
	58	0.910388	0.905524	0.944769	0.936612	0.824284	0.708605	0.670894	0.843011	0.0424273
	59	0.912959	0.908517	0.940101	0.946075	0.838869	0.714588	0.677669	0.848397	0.0416553
	60	0.914566	0.911466	0.942632	0.947387	0.841385	0.722852	0.682407	0.851814	0.0409172
	61	0.913007	0.913201	0.946283	0.948072	0.843195	0.737073	0.690865	0.855957	0.0392571
	62	0.911399	0.919199	0.950514	0.950682	0.847627	0.750571	0.706289	0.862326	0.0372506
	63	0.909743	0.930303	0.956818	0.953216	0.851705	0.764841	0.721011	0.869662	0.0356131
	64	0.917941	0.935817	0.965302	0.95564	0.859028	0.778677	0.731773	0.87774	0.0345703
	65	0.929928	0.939475	0.97451	0.957614	0.867767	0.797469	0.743535	0.887185	0.0331693
	66	0.941063	0.943931	0.981853	0.960662	0.87565	0.820364	0.766229	0.898536	0.0303983
	67	0.950164	0.952136	0.983449	0.967807	0.886657	0.844019	0.78875	0.910426	0.0274832
	68	0.953007	0.960286	0.985378	0.972749	0.893606	0.866936	0.817974	0.921419	0.0237431
	69	0.95567	0.967873	0.98598	0.975633	0.898516	0.89119	0.853206	0.932581	0.019308
	70	0.959568	0.974372	0.986601	0.976999	0.905299	0.917238	0.884643	0.943531	0.0152786
	71	0.969655	0.974839	0.985606	0.978867	0.91907	0.941754	0.926593	0.956626	0.0101999
	72	0.979206	0.97539	0.986114	0.979586	0.942225	0.964435	0.964841	0.970257	0.00555048
	73	0.990779	0.98241	0.988615	0.98593	0.964132	0.982497	0.980702	0.982152	0.00330035
	74	0.996638	0.98971	0.994691	0.993221	0.986207	0.994016	0.992511	0.992428	0.00131014
	75	1	1	1	1	1	1	1	1	0
	76	1.00311	1.01501	1.00351	1.00661	1.00395	1.00511	1.00305	1.00576	0.00161423
	77	1.0073	1.02471	1.00577	1.01666	1.0165	1.01149	1.00602	1.01264	0.00266178
	78	1.01669	1.02519	1.00577	1.02827	1.03254	1.01735	1.00504	1.01869	0.00403826
	79	1.02651	1.02704	1.00798	1.04679	1.04101	1.02093	1.00363	1.02484	0.00597678
	80	1.03679	1.03199	1.01751	1.06895	1.03406	1.02374	1.00355	1.03094	0.00767224
	81	1.04634	1.03856	1.02829	1.08679	1.03025	1.02459	1.00313	1.03685	0.00974849
	82	1.0579	1.04898	1.03932	1.0957	1.03689	1.02385	1.00121	1.04341	0.0111243
	83	1.06849	1.05982	1.0504	1.10471	1.04602	1.02361	0.999659	1.05039	0.0126081
	84	1.07995	1.07159	1.07106	1.11708	1.04569	1.02786	0.998585	1.05883	0.0145678
	85	1.09675	1.08282	1.09335	1.12958	1.03934	1.03153	1.00328	1.06809	0.0167765
	86	1.11392	1.09056	1.11339	1.13469	1.03703	1.02963	1.00681	1.07515	0.0188618
	87	1.13296	1.09612	1.13214	1.13563	1.03693	1.02524	1.00112	1.08002	0.0217957
	88	1.14397	1.10162	1.15244	1.13432	1.03857	1.02427	0.994613	1.08426	0.0242729
	89	1.1504	1.10934	1.15966	1.12948	1.04444	1.025	0.987268	1.08651	0.0254496
	90	1.15585	1.11801	1.16551	1.13074	1.04806	1.02499	0.978139	1.08876	0.0271545
	91	1.16066	1.12738	1.17011	1.14121	1.04669	1.02528	0.971621	1.09185	0.0290665
	92	1.16473	1.13556	1.1738	1.14637	1.04442	1.02688	0.968469	1.09432	0.0303008
	93	1.16854	1.14014	1.18459	1.13402	1.04365	1.02955	0.964497	1.095	0.0312237
	94	1.17241	1.14346	1.19977	1.12336	1.04298	1.03276	0.962418	1.09674	0.032462
	95	1.18172	1.15117	1.20469	1.1197	1.0397	1.02632	0.960738	1.09772	0.0341797
	96	1.19292	1.16141	1.20386	1.11687	1.03745	1.0155	0.954573	1.09751	0.0363954
	97	1.20332	1.16745	1.20796	1.12033	1.03346	1.00914	0.946922	1.09837	0.0388499
	98	1.20941	1.16823	1.21881	1.12561	1.02759	1.0079	0.94166	1.09989	0.040882
	99	1.20651	1.1674	1.22713	1.11948	1.02293	1.00612	0.937009	1.09808	0.0418966
	100	1.20264	1.16004	1.23395	1.10867	1.01883	0.995937	0.931983	1.09315	0.0429499
	101	1.20009	1.15285	1.23885	1.09923	1.01498	0.985056	0.926134	1.08817	0.0441268
	102	1.1983	1.14948	1.22398	1.09823	1.0139	0.978738	0.920792	1.08335	0.0435826
	103	1.19691	1.14685	1.20657	1.09441	1.01558	0.975538	0.912345	1.07832	0.0429609
	104	1.19577	1.14647	1.20234	1.08443	1.01839	0.971086	0.902646	1.07445	0.0435631
	105	1.19556	1.14604	1.20116	1.07436	1.01981	0.96666	0.894136	1.0711	0.0444244
	106	1.19777	1.14596	1.20784	1.07078	1.01527	0.961401	0.885867	1.06927	0.0462356
	107	1.20124	1.1469	1.22159	1.06849	1.00599	0.956475	0.878482	1.06845	0.0487383
	108	1.20389	1.14658	1.22713	1.05631	0.993093	0.951744	0.873936	1.06467	0.0504292
	109	1.2041	1.14515	1.22078	1.0425	0.98211	0.944425	0.86839	1.05821	0.051244
	110	1.20439	1.14185	1.21446	1.0331	0.979195	0.935882	0.85977	1.05266	0.0520482
	111	1.20473	1.13361	1.20983	1.02555	0.983149	0.929483	0.851869	1.04832	0.0523964
	112	1.20623	1.12709	1.20622	1.02256	0.985729	0.922072	0.846625	1.04522	0.0528269
	113	1.20839	1.12692	1.20643	1.02708	0.980695	0.915985	0.845027	1.04436	0.0535755
	114	1.21145	1.12666	1.20587	1.02726	0.976908	0.909807	0.842719	1.04295	0.0544167
	115	1.21393	1.1236	1.2102	1.01459	0.979112	0.904714	0.837418	1.04051	0.0556142
	116	1.21979	1.12003	1.21471	0.998954	0.980985	0.896059	0.831931	1.03749	0.0574015
	117	1.22676	1.11716	1.21954	0.988223	0.970542	0.885686	0.825117	1.03329	0.0598102
	118	1.23374	1.11369	1.22323	0.978822	0.958808	0.879946	0.817808	1.02944	0.0619292
	119	1.23736	1.11016	1.21876	0.979555	0.954521	0.878305	0.812839	1.02736	0.062377
	120	1.23947	1.10983	1.20803	0.982582	0.955624	0.875946	0.810365	1.02598	0.0620257
	121	1.24093	1.10966	1.19674	0.983398	0.950943	0.870457	0.808915	1.02301	0.0619239
	122	1.24425	1.11213	1.18828	0.981859	0.941041	0.86439	0.809918	1.02027	0.062323
	123	1.25344	1.11373	1.18229	0.978784	0.934819	0.855596	0.810736	1.01848	0.063504
	124	1.26181	1.10921	1.1854	0.974089	0.932969	0.846802	0.808265	1.01693	0.0651431
	125	1.27216	1.10498	1.18847	0.966828	0.930826	0.842934	0.804997	1.01588	0.0668024
	126	1.28332	1.10636	1.18202	0.965141	0.924334	0.842211	0.799343	1.01467	0.0681917
	127	1.29531	1.10957	1.17495	0.963892	0.918695	0.84107	0.793349	1.01383	0.0697543
	128	1.30531	1.11446	1.17329	0.959651	0.914035	0.838273	0.78728	1.01319	0.071639
	129	1.31251	1.11818	1.17744	0.955473	0.909668	0.834975	0.783042	1.01304	0.0734146
	130	1.3142	1.12146	1.1764	0.951698	0.904362	0.827072	0.779221	1.01063	0.0746308
	131	1.31575	1.12291	1.17038	0.944999	0.898037	0.818278	0.775065	1.00649	0.0756844
	132	1.3176	1.12442	1.1636	0.939453	0.889319	0.814271	0.770542	1.00274	0.0765517
	133	1.32073	1.12704	1.15234	0.932767	0.878709	0.814167	0.767456	0.999031	0.0771599
	134	1.32529	1.1283	1.13996	0.933708	0.866767	0.810597	0.763875	0.995499	0.0779949
	135	1.32882	1.12135	1.13977	0.938979	0.860609	0.798965	0.760853	0.992763	0.0790987
	136	1.33267	1.1135	1.1412	0.941748	0.855969	0.788843	0.758921	0.990408	0.0801326
	137	1.33589	1.11229	1.1423	0.930521	0.852952	0.779456	0.755239	0.98695	0.0815746
	138	1.33953	1.11167	1.14305	0.917755	0.850914	0.770683	0.74839	0.983141	0.0832536
	139	1.34228	1.11069	1.14111	0.914652	0.848917	0.762425	0.741548	0.980232	0.0845064
	140	1.33842	1.10834	1.13676	0.910916	0.847418	0.753966	0.735366	0.975885	0.0848923
	141	1.33328	1.10438	1.13361	0.907192	0.838867	0.74696	0.72652	0.970115	0.0854914
	142	1.32788	1.09892	1.12959	0.903891	0.82732	0.738659	0.718387	0.96352	0.0861104
	143	1.32628	1.09366	1.12629	0.903296	0.819291	0.728113	0.709821	0.958106	0.087154
	144	1.33251	1.0871	1.12475	0.903815	0.815026	0.711025	0.698412	0.953236	0.0894875
	145	1.33954	1.08079	1.12492	0.902279	0.809097	0.694579	0.683912	0.947874	0.0922715
	146	1.34732	1.07934	1.12832	0.897426	0.800213	0.68024	0.669501	0.943194	0.095458
	147	1.35659	1.07866	1.13245	0.891179	0.791204	0.665247	0.655169	0.938643	0.0989152
	148	1.36523	1.08418	1.13496	0.886141	0.784547	0.651194	0.640148	0.9352	0.102335
	149	1.37434	1.0907	1.13365	0.882029	0.776162	0.632931	0.627809	0.931088	0.105814
	150	1.37445	1.0884	1.12882	0.870237	0.765532	0.617466	0.612955	0.922551	0.108076
	151	1.36911	1.08197	1.11978	0.855779	0.754484	0.600372	0.596556	0.91115	0.109718
	152	1.36352	1.07534	1.11868	0.853243	0.750803	0.584488	0.577514	0.90337	0.111411
	153	1.35949	1.07054	1.12334	0.856423	0.753964	0.565315	0.55806	0.898161	0.113623
	154	1.36291	1.0688	1.12797	0.849753	0.749616	0.547496	0.537721	0.892038	0.117001
	155	1.36699	1.0724	1.12712	0.835551	0.740192	0.531586	0.520793	0.884948	0.12022
	156	1.37086	1.0756	1.1238	0.823281	0.730413	0.510603	0.501781	0.87662	0.123795
	157	1.37465	1.06902	1.11283	0.816282	0.718409	0.495352	0.480636	0.86674	0.126397
	158	1.37818	1.06095	1.10001	0.809515	0.710524	0.48436	0.4666	0.858592	0.127918
	159	1.3823	1.05729	1.09416	0.80197	0.700601	0.473855	0.452619	0.851829	0.130012
	160	1.38592	1.05394	1.08682	0.794724	0.690426	0.462347	0.440677	0.844979	0.131931
	161	1.38958	1.04707	1.0812	0.791914	0.686016	0.447209	0.428532	0.838788	0.13387
	162	1.39277	1.0361	1.07633	0.791413	0.680877	0.441956	0.417236	0.83381	0.134911
	163	1.39623	1.02941	1.06726	0.779593	0.673407	0.43669	0.409674	0.827466	0.135844
	164	1.39515	1.02323	1.04897	0.768805	0.661341	0.433643	0.404802	0.81942	0.13575
	165	1.3895	1.01432	1.03787	0.759274	0.652062	0.428146	0.400469	0.811664	0.135447
	166	1.38387	1.00162	1.03652	0.750683	0.646674	0.42272	0.394455	0.80522	0.135405
	167	1.38173	0.991157	1.03289	0.74239	0.640058	0.419172	0.390064	0.799638	0.135503
	168	1.38556	0.979621	1.01199	0.733901	0.635334	0.414593	0.386855	0.79255	0.135436
	169	1.38838	0.964838	0.987846	0.728612	0.630904	0.412367	0.383735	0.78524	0.134903
	170	1.39112	0.952864	0.976543	0.724661	0.627138	0.408248	0.380866	0.780206	0.135041
	171	1.38789	0.943046	0.968745	0.720527	0.624809	0.406746	0.37777	0.775648	0.134549
	172	1.38311	0.934727	0.948533	0.722318	0.624038	0.40543	0.376542	0.770671	0.133292
	173	1.37853	0.925601	0.920211	0.725185	0.623393	0.404158	0.376276	0.764764	0.131769
	174	1.37807	0.913687	0.895843	0.723181	0.617881	0.404464	0.377159	0.758613	0.130804
	175	1.38459	0.898956	0.887256	0.716835	0.605793	0.404423	0.379103	0.753851	0.131159
	176	1.39105	0.886814	0.87813	0.714637	0.601298	0.405911	0.38078	0.751231	0.131308
	177	1.39664	0.874654	0.872363	0.710213	0.600613	0.408972	0.380389	0.749121	0.131426
	178	1.39392	0.861191	0.866018	0.710517	0.600842	0.410196	0.379526	0.74603	0.130646
	179	1.38851	0.854586	0.859339	0.719693	0.603151	0.411449	0.380048	0.745254	0.129505
	180	1.38379	0.849849	0.854713	0.727845	0.605106	0.412423	0.382768	0.745213	0.12843
	181	1.37593	0.843364	0.851769	0.72372	0.605001	0.415373	0.384963	0.742874	0.127003
	182	1.36346	0.834583	0.850483	0.718569	0.605376	0.417654	0.387197	0.739617	0.125053
	183	1.35162	0.826512	0.85403	0.719967	0.607831	0.420111	0.389306	0.738482	0.123223
	184	1.33774	0.820999	0.860334	0.720653	0.610329	0.420967	0.390998	0.737432	0.121407
	185	1.32744	0.816769	0.864441	0.721828	0.609101	0.422093	0.392654	0.736333	0.120075
	186	1.31946	0.815215	0.869833	0.717657	0.604294	0.421801	0.394687	0.734706	0.119273
	187	1.31095	0.813792	0.875226	0.719044	0.603046	0.422469	0.39695	0.734497	0.118242
	188	1.30598	0.813795	0.877486	0.72099	0.60702	0.427207	0.399463	0.735992	0.117151
	189	1.3028	0.813977	0.879996	0.724241	0.610911	0.431541	0.40147	0.737848	0.116338
	190	1.29904	0.814178	0.888769	0.724786	0.616466	0.432042	0.403251	0.73979	0.11587
	191	1.29487	0.814577	0.898062	0.724171	0.622228	0.432285	0.40531	0.741643	0.115391
	192	1.28617	0.815743	0.906782	0.71949	0.624247	0.433935	0.407955	0.742046	0.114391
	193	1.27591	0.817241	0.916397	0.714459	0.625494	0.43733	0.409139	0.742282	0.113294
	194	1.26766	0.820739	0.921706	0.721413	0.628136	0.440029	0.411289	0.744424	0.112198
	195	1.2564	0.826075	0.923697	0.732963	0.631195	0.438165	0.4125	0.745856	0.111037
	196	1.24507	0.827953	0.926497	0.735409	0.634878	0.436426	0.413305	0.745648	0.109908
	197	1.23286	0.825644	0.934294	0.731584	0.640411	0.438915	0.413909	0.745374	0.108537
	198	1.21973	0.824894	0.944415	0.728337	0.643907	0.442304	0.417073	0.745809	0.107035
	199	1.20091	0.833407	0.956965	0.726434	0.637916	0.444454	0.420391	0.745782	0.105571
	200	1.18176	0.842301	0.971545	0.725938	0.635752	0.448794	0.421776	0.746838	0.104202
	201	1.16301	0.845861	0.989257	0.731104	0.637665	0.450652	0.423723	0.748753	0.103054
	202	1.14907	0.848608	1.00724	0.733203	0.638893	0.455139	0.426149	0.751186	0.102306
	203	1.13471	0.85294	1.02074	0.72676	0.636771	0.459231	0.432316	0.751924	0.101266
	204	1.12052	0.858235	1.03169	0.720064	0.635127	0.458201	0.437484	0.751617	0.100621
	205	1.11036	0.862341	1.04348	0.725241	0.637124	0.456865	0.436696	0.753158	0.10071
	206	1.10122	0.865986	1.05563	0.731986	0.642181	0.458967	0.435378	0.755907	0.100666
	207	1.09316	0.86955	1.07162	0.737905	0.644822	0.465994	0.436937	0.759998	0.100554
	208	1.0847	0.872618	1.09035	0.740651	0.647506	0.46964	0.439372	0.763548	0.100865
	209	1.07153	0.877014	1.10783	0.742793	0.650523	0.469471	0.440676	0.765692	0.101202
	210	1.05799	0.881685	1.11571	0.740986	0.655037	0.46847	0.441243	0.765874	0.100932
	211	1.04457	0.886723	1.12606	0.741022	0.660385	0.469193	0.442726	0.76724	0.100734
	212	1.03385	0.890655	1.14437	0.73978	0.664421	0.471308	0.446999	0.770199	0.101176
	213	1.02638	0.893454	1.16244	0.740068	0.666709	0.472225	0.452052	0.773332	0.101913
	214	1.01989	0.896077	1.17891	0.741038	0.6608	0.474828	0.454148	0.775099	0.102935
	215	1.01296	0.894799	1.19177	0.741343	0.654871	0.47629	0.455888	0.775417	0.103659
	216	1.00931	0.900147	1.20292	0.747861	0.657077	0.47974	0.457598	0.779236	0.104211
	217	1.00556	0.910678	1.21191	0.756682	0.662131	0.482516	0.460523	0.784285	0.104581
	218	1.00211	0.916328	1.22207	0.754782	0.662007	0.485278	0.462569	0.786449	0.105247
	219	0.998612	0.914728	1.23217	0.747815	0.659427	0.488847	0.465955	0.786793	0.105677
	220	0.993738	0.913341	1.24327	0.745033	0.658907	0.489231	0.469413	0.787561	0.106299
	221	0.989426	0.920411	1.26907	0.746717	0.663838	0.489258	0.469263	0.792568	0.108819
	222	0.984639	0.927804	1.2936	0.747299	0.668915	0.490866	0.468884	0.79743	0.111183
	223	0.978837	0.931526	1.30495	0.744334	0.673865	0.49449	0.471695	0.799956	0.111738
	224	0.97186	0.934115	1.31548	0.741529	0.678173	0.49833	0.476762	0.802322	0.112011
	225	0.966949	0.936417	1.32506	0.743284	0.67786	0.501197	0.480489	0.804466	0.112498
	226	0.965573	0.93843	1.33222	0.747037	0.676737	0.503924	0.483169	0.806727	0.112922
	227	0.966281	0.939267	1.34143	0.745659	0.673617	0.504919	0.485892	0.808152	0.113849
	228	0.966779	0.940993	1.35004	0.74409	0.671099	0.504759	0.488305	0.809437	0.114816
	229	0.96734	0.944645	1.35802	0.748623	0.671348	0.506623	0.48914	0.812249	0.11559
	230	0.968814	0.950165	1.3664	0.7577	0.673407	0.510763	0.490767	0.816859	0.116186
	231	0.970459	0.954142	1.38019	0.761173	0.676342	0.513886	0.491461	0.821094	0.117532
	232	0.971896	0.955938	1.39995	0.756037	0.678318	0.517302	0.493466	0.824701	0.119538
	233	0.972225	0.957843	1.41977	0.756291	0.679983	0.52051	0.496322	0.828991	0.121445
	234	0.972494	0.960285	1.4302	0.763609	0.68173	0.523014	0.499177	0.83293	0.122235
	235	0.972225	0.962981	1.43563	0.771187	0.68302	0.525268	0.501181	0.835928	0.122523
	236	0.972518	0.96301	1.44729	0.774411	0.68537	0.526409	0.503172	0.838883	0.123586
	237	0.972907	0.96099	1.46069	0.776111	0.687389	0.525769	0.504685	0.84122	0.124985
	238	0.974333	0.964002	1.47676	0.774607	0.688534	0.526207	0.507577	0.844574	0.126766
	239	0.975003	0.971769	1.49141	0.769367	0.689115	0.527746	0.509134	0.84765	0.128568
	240	0.978669	0.976982	1.50198	0.76739	0.693548	0.529026	0.510167	0.851109	0.129795
	241	0.98392	0.978229	1.50802	0.766422	0.700205	0.531864	0.511726	0.85434	0.130228
	242	0.990952	0.979426	1.51416	0.762303	0.700496	0.536427	0.514658	0.856917	0.130768
	243	0.995639	0.97807	1.52235	0.760997	0.693338	0.537756	0.518012	0.858023	0.131782
	244	0.997125	0.976772	1.53091	0.759634	0.691903	0.538683	0.521323	0.859479	0.132633
	245	0.999281	0.980133	1.54293	0.768193	0.696959	0.539948	0.524518	0.864566	0.133637
	246	1.0011	0.98511	1.55769	0.7752	0.701931	0.543635	0.526014	0.870097	0.134998
	247	1.00748	0.98781	1.5696	0.771388	0.697126	0.546279	0.527076	0.872393	0.136641
	248	1.01486	0.989848	1.57955	0.767679	0.69309	0.54527	0.527835	0.874019	0.138271
	249	1.02192	0.989914	1.59316	0.766881	0.698019	0.544109	0.528643	0.87752	0.139979
	250	1.02681	0.98643	1.61342	0.76779	0.705822	0.545667	0.529821	0.882252	0.1421
	251	1.03059	0.985677	1.6274	0.769722	0.704907	0.54955	0.532355	0.885743	0.143518
	252	1.03345	0.989783	1.63518	0.771411	0.700184	0.552262	0.535339	0.88823	0.144399
	253	1.03718	0.992505	1.642	0.773909	0.699039	0.554629	0.536468	0.890819	0.145166
	254	1.04395	0.992219	1.64696	0.776897	0.700455	0.556464	0.536925	0.89341	0.145707
	255	1.05091	0.992454	1.65175	0.779916	0.701786	0.557662	0.537648	0.896018	0.146266
	256	1.05799	0.996388	1.65546	0.777845	0.704116	0.558977	0.540774	0.898793	0.146677
	257	1.06477	1.00055	1.66048	0.775401	0.706655	0.561418	0.543562	0.901835	0.147209
	258	1.07118	1.00434	1.67579	0.773612	0.703075	0.567206	0.54329	0.905499	0.14917
	259	1.07837	1.00859	1.69087	0.771844	0.697812	0.56896	0.542034	0.908353	0.15147
	260	1.08517	1.00935	1.70488	0.772661	0.692923	0.568932	0.544112	0.911148	0.153419
	261	1.08924	1.00894	1.72218	0.773781	0.690219	0.569307	0.548432	0.914587	0.155462
	262	1.09305	1.0088	1.73419	0.775545	0.694795	0.57152	0.550839	0.918392	0.156603
	263	1.09606	1.01182	1.7349	0.778239	0.703284	0.573719	0.552405	0.921488	0.156263
	264	1.09935	1.0137	1.73981	0.779588	0.705552	0.574004	0.553662	0.923667	0.156796
	265	1.10285	1.01378	1.75044	0.785271	0.699643	0.574109	0.555707	0.925972	0.158165
	266	1.10647	1.01467	1.76068	0.78713	0.694588	0.575639	0.558049	0.928176	0.159468
	267	1.11075	1.01802	1.75991	0.781395	0.688908	0.580397	0.558763	0.928306	0.159567
	268	1.11714	1.02017	1.75335	0.777976	0.685059	0.583486	0.558276	0.927923	0.159044
	269	1.12403	1.01909	1.76018	0.787508	0.689178	0.579395	0.558403	0.931111	0.159917
	270	1.13014	1.0169	1.77208	0.801398	0.695772	0.57511	0.558593	0.935714	0.161229
