# Supplementary material for: Yolk granule fusion and microtubule aster formation regulate cortical granule translocation and exocytosis in zebrafish oocytes
Source: PLoS Biol. 2023 Jun 8;21(6):e3002146. doi: 10.1371/journal.pbio.3002146 (PMC10284390; doi:10.1371/journal.pbio.3002146)
Supplement: S3 Data — (XLSX) [file pbio.3002146.s010.xlsx]

## Sheet: Table A
Fig 3A''
		Wave speed (um/min)
	n1	1.9
	n2	1.91
	n3	1.81
	n4	1.97418
	n5	1.80334
	n6	2.10527
	n7	1.91
	n8	2.75
	n9	1.57
	n10	1.57
	n11	3.65
	n12	1.21
	n13	1.21
	n14	7.46
	n15	2.45
	n16	2.44
	Mean	2.35767
	S.E.M.	0.3718

## Sheet: Table B
Fig 3B'
		Microtubule aster number
	Time (min)	n1	n2	n3	n4	n5	n6	n7	n8	Mean	S.E.M.
	0	0	0	0	0	0	0	0	4.66667	0.583333	0.583333
	10.3846	0	0	0	0	0	0	0	4	0.5	0.5
	20.7692	0	0	0	0	0	0	0	0.5	0.0625	0.0625
	31.1538	0	0.2	0	0	0	0	0	0	0.025	0.025
	41.5385	2.7	6.4	0	0	0	0	0	0	1.1375	0.822656
	51.9231	16.9	18.5	0.1	0	0.8	0	0	0	4.5375	2.87787
	62.3077	41.6	52.4	3.9	2.7	9.6	0	0	0	13.775	7.40774
	72.6923	76.4	68.2	19.2	7.7	22.8	1.25	0.5	0	24.5063	10.8836
	83.0769	87.7	82.6	41.5	19	34.6	7.75	14	0	35.8938	11.7592
	93.4615	81.5	88.9	70.8	27.5	36.4	26	54.3333	1	48.3042	10.8579
	103.846	67.2	98.8	77.3	31.9	56.6	61.5	71.75	9.25	59.2875	9.79208
	114.231	41.1	90.4	82.8	35.9	56.7	68.75	69.75	41.75	60.8938	7.18531
	124.615	20.9	64.5	67.1	43.9	61	59.5	56.5	59.25	54.0812	5.33266
	135	8.1	54.2	54.3	35.7	60.3	54.5	52.25	47.75	45.8875	5.97225
	145.385	2.2	48.4	48.5	33.2	62.6	59.5	40.5	53.75	43.5812	6.8081
	155.769	0.6	59.4	39	32.3	52.9	54.25	24.75	55	39.775	7.09079
	166.154	0	63	34	32.6	42.7	42.25	17.25	53.5	35.6625	7.04756
	176.538	0	64.8	24.3	29.9	33.7	26	9.5	32.75	27.6187	6.75553
	186.923	0	62.6	17.3	28.9	36.2	15	10.75	23	24.2188	6.73594
	197.308	0	47.1	13.2	23.9	29.3	16.3333	14.6667	23.3333	20.9792	4.86914
	207.692	0	44.1	8.3	21.7	28.7	17.25	21.5	24.5	20.7563	4.6709
	218.077	0	37.1	3.9	19.4	22.9	15.75	22.25	31.5	19.1	4.45069
	228.462	0	34.1	2.9	18.5	19.3	15.25	20.75	24.25	16.8813	3.91274
	238.846	0	32.1	1.2	16.5	13.4	21.5	25.75	29	17.4312	4.26611
	249.231	0	29.1	0.6	17.8	13.3	26.75	30.25	41.75	19.9438	5.23137
	259.615	0	27	0.2	14.2	11.7	23.25	32.25	40.5	18.6375	5.19202
	270	0	25.3	0	15.5	8.9	23.5	34.5	44	18.9625	5.60841

## Sheet: Table C
Fig 3C'
		Microtubule aster number_DMSO											Microtubule aster number_CHX
	Time (min)	n1	n2	n3	n4	n5	n6	n7	n8	Mean	S.E.M.		n1	n2	n3	n4	n5	n6	n7	n8	n9	Mean	S.E.M.
	0	0	0	0	0	0	0	0	0.666667	0.0833334	0.0833334		0	0	0	0	0	0	0	0	0.5	0.0555556	0.0555556
	10.3846	0	0	0	0	0	0.75	0.75	8.5	1.25	1.04262		0	0	2	0	0	0.9	0	0	0	0.322222	0.232007
	20.7692	0	0	0	0	1.75	3.75	3.25	21.5	3.78125	2.58966		0.5	0	8.5	16.5	0	3.2	0	0	0.3	3.22222	1.90626
	31.1538	0	0	0	0	13.75	7.75	13.75	38.5	9.21875	4.70667		10	0	36.5	28	7.5	6.3	0	0	0	9.81111	4.48124
	41.5385	0	0	0	0	45.3333	15.3333	21.6667	42.6667	15.625	6.84912		21.5	0.5	47.5	32	26.5	11.6	0	0	3.2	15.8667	5.6814
	51.9231	3.33333	2.33333	1.33333	0	105	24.25	35.25	65.25	29.5937	13.4465		35	13.5	60.5	43.5	29.5	17.8	2.3	0.8	22.4	25.0333	6.47057
	62.3077	27.6667	24.3333	14.3333	0.333333	140	43.5	68.25	98	52.0521	16.7129		57	38	66	49.5	47	30.8	12.8	10.3	45.8	39.6889	6.28887
	72.6923	95.25	47.75	50.75	19.5	155.25	70.75	99.75	118.25	82.1562	15.4414		69	64	73	45	65	42.4	17.5	14.1	52.8	49.2	7.20812
	83.0769	132.333	57	57	103.667	153	90.6667	118.667	113	103.167	12.0195		74.5	73	75.5	30.5	85.5	49.5	26.1	26.3	72.4	57.0333	8.00148
	93.4615	119.667	59.6667	57.3333	102	139.25	130.75	119.667	100	103.542	10.8649		99.5	91	92	33.5	83	51.9	36.3	40.1	81.8	67.6778	8.93224
	103.846	113.25	55.25	60.25	86	110	160.25	102.75	95.5	97.9062	11.7085		113	125.5	64.5	42	67	63	53.8	58.3	95.5	75.8444	9.53332
	114.231	101.333	50	66	83	95.5	146	90.25	84	89.5104	9.9587		115.5	162	52	50	79	68.7	63.8	66.7	92.6	83.3667	11.9565
	124.615	93.3333	43.3333	69	77.3333	90	139.25	82.5	70.75	83.1875	9.7022		109	151	57	48.5	67.5	64.2	65.5	69.2	80.1	79.1111	10.6255
	135	93.6667	44	56.6667	66	76.6667	126.333	81.3333	66.3333	76.375	8.92882		103	67.5	56	39	44.5	48.3	62.6	64.5	66.5	61.3222	6.2282
	145.385	79	38.5	44.25	45.25	76.75	118	70.25	55	65.875	9.24602		66.5	9	47	20	28	38.1	62.8	60.4	55.4	43.0222	6.82196
	155.769	73.3333	31.6667	43.6667	28.6667	72.25	107.25	65.75	46.25	58.6042	9.27581		20	6	44	10	6	29.8	65.1	50.1	45.8	30.7556	7.19622
	166.154	62	27	39	20.6667	65.75	79.5	69.5	37	50.0521	7.70202		9	1	38	0.5	1	20.4	51.2	37.3	40.2	22.0667	6.65597
	176.538	53.25	24	34.5	9.5	47.3333	61.3333	69	31.6667	41.3229	7.06778		2	0.5	29.5	0	0	4.3	24.1	28.3	27.7	12.9333	4.61961
	186.923	60	25.6667	27.6667	8	37.25	51	65.75	24	37.4167	7.04043		4	0	26.5	0	0	0.4	3.4	16.7	9.3	6.7	3.0987
	197.308	61	21.3333	18.6667	6	25.25	44.75	68	14.75	32.4688	8.02728		4	0	22.5	0	0	0	1.2	11.5	2.8	4.66667	2.54891
	207.692	61.6667	26	12.3333	3.66667	18.25	31.75	60	6.5	27.5208	7.98273		3	0	12.5	0	0	0.3	1	6.4	1.2	2.71111	1.40727
	218.077	54.5	25	10.75	4.5	13	19.25	52.25	7.5	23.3438	6.94043		1.5	0	7.5	0	0	0	1	2.1	0.6	1.41111	0.802331
	228.462	51.3333	20	12.3333	2	14.3333	9.66667	44.3333	11	20.625	6.22987		2.5	0	3	0	0	0.2	1	0	0.9	0.844444	0.385181
	238.846	48	22.3333	12.6667	2.66667	14.5	5.75	37	14.25	19.6458	5.50655		6	0	1	0	0	0	1	0	0.5	0.944444	0.647884
	249.231	42.6667	22	15.6667	1	18	4.5	36.5	10.75	18.8854	5.15766		3	0	0	0	0	0	1	0	1.6	0.622222	0.355034
	259.615	35.75	15.5	18.25	1.25	15.25	6	34.75	10.75	17.1875	4.39428		2.5	0	0	0	0	0.8	3.3	0.1	1.8	0.944444	0.424955
	270	26	20.3333	23.6667	0	13	7.33333	25	11.6667	15.875	3.32017		2	0				0.8	1.5	0	1.7	1	0.354965

## Sheet: Table D
Fig 3E
		Normalized microtubule intensity
	Time (min)	n1	n2	n3	n4	n5	n6	n7	n8	n9	Mean	S.E.M.
	1				1.18219		0.808735		1.88785	1.07234	1.23778	0.230422
	2				1.16864		0.808735		1.90654	1.06683	1.23769	0.235465
	3				1.16379		0.821018		1.93084	1.07804	1.24842	0.238845
	4				1.14548		0.833315		1.97383	1.08955	1.26054	0.247283
	5				1.14531	1.11091	0.854888		2.00374	1.09546	1.24206	0.197245
	6				1.14531	1.11091	0.858006		2.02056	1.09546	1.24605	0.200192
	7				1.13457	1.10852	0.858029		2	1.10407	1.24104	0.196262
	8				1.13709	1.1085	0.851897	1.19589	1.98879	1.09546	1.2296	0.159308
	9				1.12509	1.10851	0.854911	1.19589	1.96449	1.11244	1.22689	0.155011
	10	1.00437	1.76784	0.830935	1.12751	1.10374	0.851907	1.19226	1.96262	1.09595	1.21524	0.130331
	11	1.00437	1.76784	0.830935	1.1289	1.10847	0.848808	1.20317	1.97009	1.10103	1.21818	0.130893
	12	1.01035	1.76664	0.833754	1.1303	1.11326	0.854848	1.21041	1.97757	1.09286	1.22111	0.130963
	13	1.00682	1.76573	0.836225	1.12219	1.11806	0.854948	1.23219	1.98879	1.08399	1.22321	0.131938
	14	1.00677	1.76423	0.837294	1.12347	1.12518	0.864021	1.25414	1.98879	1.09517	1.22878	0.131246
	15	1.01874	1.76362	0.8401	1.12347	1.13003	0.868751	1.27588	1.97757	1.09566	1.23265	0.129754
	16	1.01402	1.75012	0.844327	1.1422	1.13477	0.867338	1.29773	1.97009	1.08993	1.2345	0.128343
	17	1.00204	1.71551	0.85278	1.17992	1.13114	0.865766	1.3088	1.94019	1.10098	1.23301	0.123719
	18	1.00194	1.7003	0.856329	1.19407	1.14682	0.864189	1.30184	1.91402	1.12324	1.23364	0.120137
	19	0.98299	1.66898	0.863362	1.20802	1.13274	0.864231	1.31599	1.85047	1.1239	1.22341	0.113964
	20	0.982743	1.64824	0.867678	1.20811	1.13479	0.861193	1.33774	1.77944	1.13561	1.21728	0.107616
	21	0.987473	1.64337	0.867678	1.20274	1.14894	0.86111	1.37779	1.77196	1.13561	1.22185	0.107254
	22	1.01131	1.63614	0.871513	1.19213	1.14104	0.880844	1.39964	1.80935	1.11043	1.22804	0.108732
	23	1.01879	1.63241	0.873329	1.18637	1.14412	0.918441	1.43599	1.8729	1.08505	1.24082	0.112782
	24	1.03998	1.62412	0.875406	1.18627	1.14908	0.939024	1.45468	1.93645	1.08399	1.25433	0.116419
	25	1.04276	1.6204	0.87925	1.19413	1.16665	0.939673	1.44409	1.94019	1.06217	1.25437	0.116256
	26	1.05226	1.61465	0.878387	1.21175	1.18977	0.944129	1.43494	1.9028	1.09374	1.25805	0.111368
	27	1.06063	1.60189	0.895518	1.22152	1.19459	0.950399	1.43623	1.86542	1.08459	1.25675	0.106677
	28	1.07627	1.59922	0.897316	1.23504	1.23184	0.950456	1.41881	1.83925	1.07252	1.25786	0.103646
	29	1.08113	1.59617	0.898766	1.23814	1.23301	0.959519	1.40222	1.82056	1.07268	1.2558	0.101131
	30	1.08476	1.5897	0.908381	1.22774	1.22839	0.962653	1.40349	1.79065	1.08303	1.2532	0.097652
	31	1.08847	1.58245	0.92349	1.23111	1.20498	0.971632	1.3896	1.7757	1.10022	1.25196	0.0943798
	32	1.10976	1.57573	0.939528	1.23282	1.19968	0.988235	1.38913	1.76449	1.10085	1.25558	0.0912513
	33	1.11706	1.56437	0.94727	1.2247	1.1947	0.99485	1.37858	1.73645	1.11267	1.25229	0.0873152
	34	1.1173	1.56526	0.957563	1.22191	1.1947	1.00129	1.38522	1.71215	1.13491	1.25448	0.0844227
	35	1.12193	1.54109	0.964986	1.21143	1.20408	1.01009	1.37846	1.6972	1.15711	1.25404	0.0806647
	36	1.12923	1.52451	0.96382	1.21217	1.21115	1.02672	1.42461	1.69159	1.15855	1.26026	0.0797166
	37	1.13393	1.51023	0.964408	1.19934	1.21843	1.04134	1.46073	1.72336	1.16066	1.26805	0.0819371
	38	1.13892	1.49225	0.970697	1.19855	1.22104	1.05303	1.48651	1.75327	1.16543	1.27552	0.0834852
	39	1.13892	1.48135	0.974228	1.19599	1.22104	1.05367	1.49305	1.79439	1.16429	1.27966	0.0865287
	40	1.13892	1.46527	0.975369	1.19582	1.22427	1.06403	1.47364	1.79065	1.17496	1.2781	0.0844203
	41	1.15501	1.45222	0.981249	1.20521	1.23086	1.06762	1.45907	1.76075	1.15443	1.27405	0.0804742
	42	1.15815	1.43795	0.982784	1.20639	1.23289	1.06753	1.44425	1.73458	1.16387	1.26982	0.077018
	43	1.15574	1.4229	0.984566	1.20611	1.22835	1.08204	1.45058	1.70467	1.16429	1.26658	0.0737558
	44	1.16032	1.40016	0.992369	1.21684	1.22143	1.08004	1.45111	1.6785	1.14573	1.26072	0.0708742
	45	1.18255	1.37448	0.992068	1.22911	1.22217	1.08255	1.4563	1.67477	1.12414	1.25979	0.0700977
	46	1.19419	1.34911	0.999521	1.23508	1.21666	1.06849	1.48277	1.65981	1.12414	1.25886	0.069444
	47	1.21058	1.33162	1.00602	1.24077	1.21625	1.06743	1.51842	1.62991	1.12414	1.26057	0.0680598
	48	1.20646	1.31186	1.00951	1.23318	1.21288	1.06773	1.56252	1.59626	1.13469	1.25945	0.0675461
	49	1.19939	1.29138	1.01824	1.22722	1.20907	1.0704	1.61654	1.54392	1.12484	1.25567	0.0675519
	50	1.19546	1.27426	1.02363	1.21081	1.20211	1.07923	1.60166	1.48037	1.12892	1.24405	0.0622365
	51	1.19206	1.26017	1.02716	1.19771	1.19517	1.09621	1.54272	1.44299	1.14038	1.23273	0.0546167
	52	1.18479	1.24264	1.03699	1.19582	1.1947	1.10824	1.49323	1.40561	1.15258	1.22384	0.0475042
	53	1.18006	1.2049	1.03788	1.17073	1.15625	1.10912	1.45362	1.36635	1.16278	1.20463	0.0426423
	54	1.17977	1.17193	1.03398	1.12624	1.10536	1.08241	1.37245	1.31589	1.16219	1.17225	0.0362575
	55	1.17046	1.12374	1.03169	1.12097	1.07016	1.05861	1.29086	1.27103	1.10533	1.1381	0.0302499
	56	1.16566	1.08338	1.0309	1.08809	1.03224	1.03683	1.21897	1.17757	1.06992	1.1004	0.0233219
	57	1.13955	1.06185	1.02231	1.06776	1.0319	1.0295	1.13229	1.07664	1.01001	1.06353	0.0155556
	58	1.07423	1.02687	1.01034	1.04013	1.02036	1.01697	1.06378	1.02056	0.992223	1.0295	0.00863858
	59	1	1	1	1	1	1	1	1	1	1	0
	60	0.942088	0.989233	0.985344	0.974133	0.986864	0.967228	0.96152	1.01682	1.00943	0.981407	0.00776519
	61	0.868938	0.956895	0.975935	0.953695	0.986408	0.938581	0.868375	1.02804	1.00943	0.954033	0.0185961
	62	0.843849	0.937576	0.946545	0.944158	0.990817	0.935052	0.808497	1.02804	1.00169	0.937358	0.0237767
	63	0.814904	0.921402	0.925059	0.931529	1.01858	0.913941	0.799032	1.04112	0.971599	0.926352	0.0270193
	64	0.770101	0.909572	0.891936	0.917343	1.02911	0.911945	0.743251	1.06168	0.961564	0.910723	0.0348827
	65	0.740801	0.890565	0.85621	0.908704	1.05005	0.89687	0.728335	1.0729	0.952076	0.899612	0.039445
	66	0.716033	0.878442	0.843827	0.906556	1.04906	0.881695	0.74262	1.06168	0.972611	0.894726	0.0401376
	67	0.716033	0.884556	0.823933	0.900137	1.04209	0.881135	0.732991	1.00935	0.991003	0.886803	0.0385461
	68	0.7072	0.893837	0.801046	0.896667	1.03929	0.878341	0.750168	0.971963	1.00819	0.882967	0.037934
	69	0.706422	0.905852	0.791414	0.885136	1.03014	0.869691	0.77111	0.927103	1.00751	0.877154	0.0356649
	70	0.706422	0.917426	0.770908	0.882131	1.02493	0.856785	0.788265	0.91215	0.976924	0.87066	0.0339602
	71	0.706422	0.919465	0.759347	0.880629	1.01602	0.856489	0.80846	0.900935	0.964829	0.868066	0.0326533
	72	0.711021	0.921407	0.75047	0.87912	1.01514	0.857183	0.826034	0.895327	0.934602	0.865589	0.0312004
	73	0.71561	0.920304	0.735583	0.881705	1.00601	0.858029	0.802109	0.88972	0.917663	0.858526	0.031024
	74	0.720411	0.921298	0.719208	0.879418	0.996904	0.862181	0.75773	0.86729	0.917663	0.849123	0.0322667
	75	0.720838	0.924817	0.716596	0.87912	0.998144	0.864033	0.724945	0.829907	0.917663	0.841785	0.0339693
	76	0.720838	0.931076	0.717243	0.873885	0.996459	0.864191	0.728339	0.783178	0.917663	0.836986	0.0344446
	77	0.711674	0.945898	0.718258	0.875025	0.98952	0.855926	0.759924	0.758879	0.917663	0.836974	0.0344161
	78	0.711227	0.957601	0.718589	0.867766	0.986652	0.854948	0.755433	0.75514	0.922701	0.836673	0.0351084
	79	0.702537	0.970858	0.717313	0.866391	0.988309	0.814399	0.771519	0.743925	0.923399	0.833183	0.0363006
	80	0.703784	0.973286	0.721321	0.862739	0.993092	0.807194	0.813433	0.736449	0.923399	0.837189	0.036084
	81	0.715083	0.968198	0.734003	0.86017	1.01388	0.807194	0.823263	0.743925	0.903336	0.841006	0.0350603
	82	0.722515	0.962036	0.744382	0.864817	1.0325	0.809929	0.859669	0.758879	0.902959	0.850854	0.0346181
	83	0.739082	0.960222	0.754469	0.86547	1.05668	0.843697	0.888111	0.770093	0.886198	0.862669	0.0342127
	84	0.744372	0.957681	0.765566	0.862905	1.06302	0.84843	0.870049	0.781308	0.89572	0.86545	0.0334356
	85	0.740564	0.982844	0.779226	0.860347	1.05451	0.848786	0.854728	0.785047	0.911928	0.868664	0.0336455
	86	0.735255	1.00442	0.812224	0.865209	1.05824	0.851504	0.812566	0.781308	0.931833	0.872506	0.035413
	87	0.735255	1.0427	0.835602	0.851177	1.05344	0.855723	0.806171	0.785047	0.955894	0.880113	0.0374768
	88	0.726689	1.07622	0.855494	0.845342	1.05344	0.854576	0.805769	0.781308	0.953628	0.883608	0.0399815
	89	0.725644	1.09361	0.885329	0.842439	1.05344	0.86171	0.790584	0.798131	0.933567	0.887162	0.0405545
	90	0.73098	1.09533	0.941941	0.837515	1.045	0.864192	0.777425	0.811215	0.914306	0.890878	0.0403207
	91	0.731262	1.09747	0.971278	0.831883	1.04703	0.861302	0.766918	0.811215	0.902054	0.891157	0.0416995
	92	0.73045	1.09259	1.02297	0.826246	1.04263	0.869185	0.763199	0.820561	0.926716	0.899395	0.0430487
	93	0.741775	1.09137	1.08014	0.821156	1.04147	0.867664	0.776601	0.807477	0.934869	0.906947	0.0450236
	94	0.742464	1.08904	1.05143	0.82278	1.04567	0.862947	0.763745	0.811215	0.965987	0.906141	0.0444881
	95	0.756033	1.07917	0.989094	0.828237	1.04626	0.859972	0.748749	0.803738	0.96114	0.896933	0.0416181
	96	0.765342	1.07168	0.924126	0.84386	1.05299	0.856895	0.717725	0.794393	0.948016	0.886115	0.0410882
	97	0.779171	1.06096	0.880646	0.84734	1.05762	0.84786	0.708224	0.8	0.899372	0.875689	0.0395599
	98	0.780908	1.05479	0.830053	0.852413	1.06032	0.841916	0.689994	0.8	0.863728	0.863791	0.0404818
	99	0.780908	1.06767	0.818479	0.853381	1.0547	0.841084	0.699116	0.805607	0.865179	0.865124	0.0404912
	100	0.802086	1.0922	0.813269	0.855126	1.05137	0.843742	0.693669	0.807477	0.87178	0.87008	0.0418354
	101	0.807339	1.11606	0.803872	0.858245	1.0469	0.860724	0.709569	0.807477	0.852347	0.873615	0.0425256
	102	0.824112	1.13214	0.795442	0.856718	1.04562	0.871893	0.714619	0.807477	0.859427	0.878605	0.0432855
	103	0.826561	1.15824	0.81521	0.858239	1.06073	0.882473	0.708282	0.811215	0.860309	0.886807	0.0459176
	104	0.837009	1.18201	0.875144	0.862704	1.07978	0.884217	0.679595	0.814953	0.844908	0.895592	0.0495465
	105	0.831279	1.19737	0.93311	0.873993	1.09422	0.880698	0.666506	0.829907	0.827718	0.903866	0.0523794
	106	0.830085	1.2163	0.971413	0.879071	1.11813	0.891438	0.657267	0.852336	0.825897	0.915771	0.0555988
	107	0.833447	1.24098	1.02424	0.884581	1.13006	0.892145	0.666729	0.859813	0.82543	0.928603	0.058165
	108	0.838957	1.24605	1.0466	0.884581	1.12459	0.889066	0.676139	0.859813	0.822029	0.93198	0.058258
	109	0.845784	1.24025	1.05578	0.894649	1.12288	0.901931	0.67188	0.865421	0.828298	0.936319	0.0576374
	110	0.856967	1.23297	1.07551	0.893203	1.12288	0.906858	0.673999	0.86729	0.825897	0.939509	0.0573591
	111	0.868126	1.22645	1.09078	0.897358	1.11622	0.934747	0.665653	0.86729	0.840235	0.945207	0.0569011
	112	0.869812	1.2359	1.09237	0.903692	1.14016	0.955198	0.669824	0.861682	0.843103	0.952416	0.0582672
	113	0.867407	1.31534	1.07779	0.903692	1.17489	0.958158	0.670867	0.856075	0.857391	0.964623	0.0648503
	114	0.869812	1.4093	1.0618	0.910885	1.23388	0.967253	0.66255	0.852336	0.860309	0.980903	0.0748996
	115	0.860722	1.46746	1.05091	0.924168	1.26491	0.970885	0.650602	0.84486	0.836581	0.985678	0.0823518
	116	0.858505	1.55381	1.04818	0.921665	1.29545	0.981328	0.645884	0.824299	0.831632	0.995639	0.0918382
	117	0.857798	1.58232	1.10488	0.921439	1.3017	0.984098	0.654081	0.788785	0.831632	1.00297	0.095765
	118	0.862245	1.57863	1.16513	0.918035	1.30244	0.984346	0.680697	0.77757	0.826909	1.01067	0.0957327
	119	0.895236	1.57749	1.25373	0.913948	1.32009	0.990005	0.71887	0.781308	0.821185	1.03021	0.0964243
	120	0.903083	1.57505	1.34201	0.9035	1.32562	0.994366	0.755564	0.785047	0.80972	1.04377	0.0984132
	121	0.905854	1.56847	1.36831	0.904822	1.3304	1.00027	0.743554	0.796262	0.808691	1.0474	0.0992712
	122	0.905854	1.53043	1.30835	0.905057	1.33596	1.00129	0.727847	0.792523	0.808691	1.03511	0.0950003
	123	0.91617	1.46622	1.23542	0.911807	1.37001	1.00641	0.699277	0.785047	0.827426	1.0242	0.0901921
	124	0.923433	1.40465	1.19163	0.936769	1.38545	1.00745	0.682972	0.781308	0.831632	1.01614	0.0860628
	125	0.92729	1.36387	1.12266	0.947276	1.39422	0.990865	0.67875	0.773832	0.831632	1.00338	0.0827988
	126	0.925076	1.31022	1.06048	0.94874	1.38685	0.993056	0.669306	0.788785	0.82231	0.989424	0.0783843
	127	0.921049	1.26672	1.02757	0.946507	1.37427	0.993588	0.652637	0.829907	0.825903	0.982017	0.0743587
	128	0.91324	1.23408	0.974972	0.94601	1.3703	0.991049	0.655678	0.852336	0.820162	0.973091	0.0716129
	129	0.903451	1.19263	0.923804	0.953575	1.35098	0.990508	0.649902	0.884112	0.815528	0.96272	0.0682298
	130	0.899044	1.15378	0.89381	0.952835	1.34793	0.988965	0.648378	0.908411	0.804063	0.955246	0.0667613
	131	0.908641	1.13535	0.876051	0.955053	1.36796	0.985457	0.645965	0.927103	0.802955	0.956059	0.0678803
	132	0.920643	1.10638	0.855591	0.977123	1.39286	0.984346	0.640182	0.943925	0.797214	0.957585	0.0698331
	133	0.947647	1.07844	0.848736	0.987034	1.40369	0.97406	0.63868	0.960748	0.793745	0.959199	0.0702413
	134	0.961869	1.06077	0.832986	1.00044	1.42023	0.970482	0.644076	0.964486	0.78689	0.960247	0.071651
	135	0.970106	1.04944	0.826941	1.01594	1.42694	0.962955	0.648674	0.979439	0.78919	0.963292	0.0720105
	136	0.978659	1.04542	0.831358	1.01178	1.41388	0.961239	0.651995	0.996262	0.791485	0.964675	0.0704413
	137	0.98034	1.04204	0.840081	1.00524	1.40866	0.964987	0.667629	1.00187	0.755976	0.962981	0.0700868
	138	0.988672	1.04073	0.844314	1.00142	1.39997	0.980463	0.66488	1.00187	0.759299	0.964624	0.069259
	139	0.994757	1.03726	0.845065	0.992959	1.39386	0.982805	0.669879	1.00187	0.743403	0.962429	0.0690226
	140	1.00165	1.0343	0.845775	0.988328	1.40704	0.991159	0.668548	1.00187	0.728395	0.963007	0.0709245
	141	1.01158	1.03683	0.846222	0.991329	1.42086	0.992048	0.658281	1.00187	0.755656	0.968297	0.0716697
	142	1.03907	1.03705	0.833779	0.994601	1.43652	0.999484	0.659932	1.00561	0.725038	0.97012	0.0749398
	143	1.05207	1.03864	0.831642	0.995154	1.45007	1.00377	0.662219	1.00935	0.739866	0.975864	0.0756235
	144	1.06204	1.03733	0.830935	0.99883	1.45038	1.00808	0.657646	1.00561	0.754637	0.978386	0.0754586
	145	1.0552	1.03567	0.831507	0.999249	1.43837	1.01361	0.676103	0.998131	0.73575	0.975956	0.0740314
	146	1.02377	1.04621	0.830494	0.994355	1.41275	1.01115	0.684065	0.990654	0.737403	0.970094	0.0709812
	147	1.01879	1.04837	0.830379	0.988393	1.40249	1.01053	0.685451	0.979439	0.7501	0.968216	0.0693652
	148	1.00357	1.04837	0.830061	0.980497	1.39484	1.00084	0.682917	0.971963	0.742363	0.961715	0.0689229
	149	1.00196	1.04886	0.826097	0.981214	1.38959	0.997301	0.678057	0.996262	0.760299	0.964405	0.0681592
	150	1.00631	1.04373	0.81783	0.98365	1.38384	0.996669	0.680383	1.00935	0.753867	0.963959	0.0680978
	151	1.01064	1.03065	0.804451	0.9815	1.38433	0.995289	0.678152	1.0243	0.751337	0.962294	0.0687771
	152	1.01544	1.02539	0.79799	0.984233	1.37905	1	0.675964	1.02617	0.751337	0.961731	0.0687143
	153	1.01638	1.02177	0.791359	0.982096	1.37905	1.00129	0.680347	1.01682	0.74689	0.959557	0.0687268
	154	1.01254	1.01838	0.789952	0.981502	1.36022	1.00008	0.675246	1.00935	0.745601	0.954763	0.0673478
	155	0.992392	1.00546	0.787692	0.981502	1.32617	0.99975	0.668701	0.996262	0.736739	0.943852	0.0648285
	156	0.963521	0.995415	0.785148	0.981502	1.3192	1.00701	0.667221	0.990654	0.734131	0.9382	0.0642192
	157	0.959694	0.987947	0.782338	0.987722	1.29563	1.00416	0.660676	0.975701	0.729053	0.931436	0.0627544
	158	0.958715	0.983927	0.780349	0.989081	1.29664	1.01107	0.659929	0.960748	0.719579	0.928893	0.0633295
	159	0.958715	0.980803	0.778232	0.986524	1.31665	1.01207	0.694588	0.945794	0.724375	0.933084	0.0627752
	160	0.961568	0.981968	0.769958	0.979393	1.34603	1.00126	0.740553	0.960748	0.738163	0.942183	0.0626069
	161	0.965924	0.983429	0.768051	0.968238	1.36023	0.99821	0.769309	0.975701	0.769217	0.950923	0.0613965
	162	0.965924	0.979828	0.764256	0.960918	1.3751	0.989743	0.757817	1	0.769898	0.951499	0.0634546
	163	0.967816	0.980532	0.771048	0.954201	1.35983	0.979568	0.714987	1.00187	0.777281	0.945237	0.063429
	164	0.970729	0.978757	0.774664	0.956294	1.35231	0.978184	0.665697	0.990654	0.764865	0.936907	0.0656065
	165	0.955713	0.973381	0.787304	0.959661	1.34793	0.979375	0.650566	0.962617	0.771512	0.932007	0.0650981
	166	0.957675	0.971376	0.797154	0.955485	1.33118	0.978537	0.648991	0.942056	0.774278	0.928526	0.063182
	167	0.958715	0.970984	0.799139	0.95765	1.32824	0.97783	0.658952	0.953271	0.772873	0.93085	0.0623572
	168	0.958715	0.976841	0.798785	0.959661	1.34044	0.978184	0.674513	0.990654	0.785749	0.940394	0.0624374
	169	0.958715	0.982481	0.798036	0.961028	1.34526	0.981137	0.674513	1.04673	0.77569	0.947066	0.0642376
	170	0.954974	0.985562	0.797176	0.965877	1.35477	0.984707	0.650416	1.1028	0.765652	0.951326	0.0684154
	171	0.95391	0.991335	0.797648	0.967852	1.3612	0.985523	0.617074	1.11402	0.762808	0.950152	0.071529
	172	0.95391	0.991478	0.797727	0.967852	1.3507	0.990591	0.591945	1.1028	0.733419	0.94227	0.0731601
	173	0.95391	0.989998	0.79718	0.969913	1.33468	0.993405	0.597855	1.08037	0.72266	0.937775	0.071353
	174	0.96505	0.986452	0.793805	0.969384	1.32624	0.997101	0.622637	1.0729	0.72266	0.93958	0.0690286
	175	0.968326	0.984561	0.791469	0.969217	1.30709	0.99821	0.631891	1.08785	0.70984	0.938717	0.0680684
	176	0.968326	0.982143	0.791749	0.968192	1.30483	1.00944	0.666659	1.09906	0.705454	0.943985	0.0664751
	177	0.968326	0.983724	0.797453	0.970241	1.31841	1.01361	0.665274	1.11402	0.705454	0.948501	0.0679743
	178	0.947292	0.987582	0.804345	0.970582	1.33798	1.01361	0.663575	1.12149	0.701203	0.949741	0.0698195
	179	0.932284	0.989727	0.806579	0.962918	1.35008	0.997358	0.651135	1.11589	0.692608	0.944286	0.0714658
	180	0.921258	0.993427	0.812438	0.961026	1.35874	0.987995	0.645345	1.12523	0.688247	0.943746	0.0728348
	181	0.917868	0.995025	0.813977	0.954932	1.35628	0.967391	0.639788	1.13271	0.688247	0.940691	0.0730583
	182	0.914207	0.997615	0.8129	0.953849	1.36171	0.96047	0.640824	1.12897	0.716014	0.942952	0.0720628
	183	0.906672	0.997732	0.81177	0.963659	1.35269	0.957396	0.63981	1.12897	0.716924	0.941736	0.071455
	184	0.896243	0.998355	0.810055	0.971532	1.35212	0.942042	0.64358	1.12897	0.746748	0.943295	0.0701065
	185	0.8926	1.0003	0.811174	0.988198	1.35511	0.938132	0.65819	1.1271	0.747142	0.946439	0.0695591
	186	0.891437	1.00001	0.818331	0.993071	1.36229	0.933548	0.680018	1.12897	0.745601	0.950364	0.0689279
	187	0.893251	1.00077	0.824427	0.993788	1.35871	0.93197	0.684554	1.14393	0.728634	0.951114	0.0695138
	188	0.910697	1.00181	0.825987	0.995793	1.35869	0.927406	0.67358	1.14766	0.72266	0.951587	0.0703544
	189	0.914869	1.00212	0.832092	0.989238	1.3575	0.92125	0.658099	1.14766	0.717709	0.94895	0.0711519
	190	0.915465	1.0006	0.829519	0.987697	1.35634	0.919647	0.656283	1.14766	0.729391	0.949179	0.0706839
	191	0.92057	0.998718	0.823342	0.988957	1.34622	0.914294	0.63445	1.14766	0.734131	0.945372	0.0711139
	192	0.922673	1.00061	0.821485	0.986711	1.3396	0.915751	0.632124	1.14766	0.737467	0.944898	0.0706303
	193	0.938262	0.991129	0.816296	0.979517	1.32471	0.925616	0.636193	1.14766	0.759603	0.946555	0.0682389
	194	0.945476	0.989954	0.810471	0.986407	1.31806	0.951377	0.640765	1.15514	0.791585	0.954359	0.06672
	195	0.946701	0.988517	0.807191	0.982868	1.31504	0.965627	0.656173	1.17757	0.819419	0.962123	0.0656507
	196	0.942513	0.980435	0.804086	0.982868	1.31202	0.971191	0.67627	1.19252	0.825897	0.965311	0.0647535
	197	0.940115	0.977187	0.807227	0.980517	1.29125	0.972022	0.705147	1.18878	0.81852	0.96453	0.0614013
	198	0.937717	0.971062	0.80402	0.982104	1.28457	0.972793	0.735372	1.16636	0.813593	0.963065	0.0583733
	199	0.934687	0.966491	0.804421	0.981887	1.28329	0.972022	0.745705	1.13458	0.801344	0.958269	0.0567122
	200	0.934687	0.967768	0.812082	0.980138	1.2918	0.973138	0.73842	1.09906	0.783331	0.953381	0.0568262
	201	0.933804	0.971589	0.821031	0.98405	1.314	0.974676	0.743306	1.11402	0.755588	0.956896	0.059933
	202	0.932284	0.972919	0.832257	0.990086	1.32769	0.97331	0.734796	1.17009	0.727681	0.962346	0.0647975
	203	0.932284	0.975618	0.838939	0.994371	1.33943	0.976461	0.722174	1.21495	0.711189	0.967269	0.06913
	204	0.932284	0.979487	0.837088	1.0006	1.34075	0.978184	0.699827	1.24112	0.720973	0.970035	0.0713121
	205	0.925266	0.981538	0.831375	1.00471	1.32424	0.97686	0.679457	1.23551	0.734772	0.96597	0.0705325
	206	0.934048	0.982747	0.831774	1.00858	1.3216	0.977746	0.663903	1.20748	0.747929	0.963978	0.0692027
	207	0.950415	0.988573	0.826021	1.00872	1.30272	0.975981	0.664399	1.18878	0.751337	0.961883	0.0668928
	208	0.944956	0.990665	0.823287	1.00607	1.30244	0.974003	0.675147	1.17757	0.755352	0.961055	0.0655946
	209	0.944298	0.991207	0.828989	1.01073	1.30588	0.973014	0.680799	1.17009	0.734713	0.959969	0.0659972
	210	0.944298	0.995018	0.834803	1.00961	1.30055	0.972022	0.684944	1.17757	0.734131	0.961439	0.0655868
	211	0.94016	0.999599	0.843293	1.00593	1.29526	0.965465	0.690701	1.17757	0.742115	0.962232	0.0642702
	212	0.939493	1.00322	0.847104	0.99658	1.29526	0.963325	0.684875	1.19439	0.770787	0.966115	0.0639966
	213	0.939493	1.00432	0.846366	0.992289	1.29185	0.95888	0.688069	1.25234	0.792395	0.974	0.0658492
	214	0.936045	1.0019	0.842078	0.98874	1.29728	0.955532	0.702157	1.29346	0.808696	0.980653	0.0674504
	215	0.934687	1.00121	0.834352	0.986426	1.30429	0.955077	0.712541	1.33645	0.783162	0.983133	0.0713744
	216	0.926444	0.999052	0.831842	0.985598	1.3188	0.952454	0.736743	1.3271	0.778231	0.984029	0.0708063
	217	0.921648	0.99599	0.827757	0.990225	1.31751	0.949837	0.756271	1.28972	0.756535	0.978388	0.0684814
	218	0.92198	0.993703	0.829714	0.989167	1.32187	0.946759	0.760967	1.25421	0.728395	0.971862	0.0677083
	219	0.931905	0.987768	0.835458	0.988328	1.32399	0.945834	0.767195	1.22991	0.762519	0.974767	0.0642934
	220	0.926164	0.985961	0.838192	0.992094	1.32195	0.960856	0.761788	1.22617	0.802955	0.97957	0.062366
	221	0.927773	0.983381	0.845327	0.976866	1.32663	0.967401	0.763527	1.22991	0.814696	0.981723	0.0621165
	222	0.93709	0.979981	0.847184	0.971092	1.3271	0.980237	0.765663	1.23365	0.820162	0.984684	0.0618768
	223	0.939629	0.978508	0.846936	0.974677	1.30728	1.0026	0.75323	1.23365	0.827955	0.98494	0.0607415
	224	0.944298	0.977209	0.846977	0.977944	1.30339	1.00745	0.751079	1.23738	0.798867	0.982733	0.0618809
	225	0.944298	0.974055	0.846192	0.984233	1.29485	0.993634	0.751079	1.24299	0.793509	0.980538	0.0617898
	226	0.950431	0.972162	0.846375	0.990748	1.27611	0.987426	0.731752	1.2486	0.79722	0.977869	0.0616644
	227	0.951507	0.970138	0.847468	0.997037	1.27196	0.967791	0.721911	1.24486	0.783807	0.972942	0.062245
	228	0.969873	0.968087	0.842462	1.00334	1.26413	0.952568	0.709194	1.23925	0.776055	0.969441	0.0626197
	229	0.96811	0.967357	0.839905	0.997358	1.25753	0.953537	0.698609	1.22617	0.772389	0.964551	0.0622142
	230	0.965924	0.964046	0.835144	0.997074	1.24924	0.953537	0.699226	1.21869	0.787695	0.963398	0.0606935
	231	0.984247	0.961311	0.83333	1.00061	1.24259	0.951437	0.698628	1.22617	0.795319	0.96596	0.0605729
	232	0.98422	0.961311	0.836399	0.990555	1.2393	0.952552	0.685309	1.24112	0.810608	0.96682	0.0613785
	233	1.00178	0.959265	0.834852	0.988798	1.21674	0.951444	0.698037	1.24112	0.812525	0.967174	0.0592977
	234	0.999563	0.952633	0.834737	0.989693	1.20428	0.949412	0.721269	1.25234	0.823949	0.969763	0.0575038
	235	1.01777	0.948991	0.837915	0.986494	1.18414	0.947375	0.739795	1.27477	0.829766	0.974112	0.0567891
	236	1.02194	0.948009	0.846252	0.977866	1.17708	0.943216	0.752224	1.28224	0.833488	0.975813	0.0559526
	237	1.01789	0.951516	0.85777	0.981048	1.18693	0.938635	0.741089	1.29346	0.820274	0.976513	0.0580299
	238	1.01556	0.953673	0.876848	0.977872	1.18505	0.936063	0.735832	1.32523	0.802955	0.978787	0.0608635
	239	1.00742	0.958348	0.893768	0.981481	1.18928	0.943316	0.721743	1.35701	0.747879	0.977804	0.0662979
	240	1.00764	0.962549	0.904099	0.994681	1.19069	0.941186	0.723231	1.37196	0.72266	0.979856	0.0685902
	241	1.02138	0.964358	0.900546	1.00057	1.19636	0.941217	0.739106	1.39065	0.730172	0.987151	0.069285
	242	1.04616	0.962099	0.891699	0.998812	1.19949	0.947375	0.759669	1.39813	0.745366	0.994312	0.0685848
	243	1.06459	0.960276	0.885475	1.00417	1.2255	0.949424	0.766954	1.38318	0.776021	1.00173	0.0670372
	244	1.08373	0.958679	0.870896	1.00744	1.23703	0.93866	0.769309	1.37196	0.783742	1.00238	0.0670484
	245	1.09904	0.957881	0.86697	1.00765	1.24019	0.938132	0.762575	1.35327	0.806374	1.00356	0.0655538
	246	1.07547	0.955448	0.864113	1.01374	1.23381	0.929988	0.752275	1.33458	0.818143	0.997508	0.0637084
	247	1.0492	0.952846	0.861781	1.01519	1.21628	0.925809	0.751079	1.31963	0.84276	0.992729	0.0606253
	248	1.02666	0.952034	0.858008	1.00715	1.20589	0.92528	0.74499	1.28972	0.847174	0.984101	0.0578848
	249	0.98427	0.947598	0.856134	0.998019	1.19949	0.915741	0.729167	1.28972	0.831829	0.972441	0.058846
	250	0.963521	0.945185	0.855074	0.993423	1.20265	0.908863	0.721911	1.31215	0.818532	0.969035	0.0616699
	251	0.965523	0.939144	0.855668	0.985598	1.20907	0.91088	0.723114	1.33084	0.799717	0.968839	0.0640181
	252	0.986696	0.934708	0.850258	0.985993	1.22168	0.91094	0.743758	1.36075	0.798817	0.977066	0.0662143
	253	0.99716	0.931898	0.850483	0.989299	1.23616	0.907861	0.769193	1.37196	0.814426	0.985382	0.0661982
	254	0.999158	0.926471	0.849304	0.985694	1.2378	0.902316	0.796567	1.35701	0.821724	0.986227	0.0638277
	255	0.993209	0.925035	0.844166	0.987842	1.2378	0.896582	0.798623	1.33084	0.837368	0.983496	0.0613898
	256	0.982444	0.925228	0.840361	0.986963	1.23311	0.894999	0.769557	1.2972	0.837368	0.974136	0.0599512
	257	0.960358	0.924841	0.837794	0.990944	1.23062	0.894005	0.722159	1.28972	0.837368	0.965312	0.0617774
	258	0.960294	0.922839	0.8338	0.997764	1.23062	0.899418	0.68933	1.27477	0.837368	0.960688	0.0626953
	259	0.955521	0.924014	0.836172	0.999249	1.22751	0.9065	0.705679	1.24486	0.837368	0.959653	0.0593336
	260	0.960287	0.931153	0.843407	1.00595	1.22583	0.912264	0.723027	1.23738	0.837368	0.964074	0.0574295
	261	0.965928	0.934708	0.842729	1.00744	1.20419	0.915026	0.756614	1.24112	0.837368	0.967236	0.0544277
	262	0.962683	0.941153	0.848181	1.00632	1.19231	0.911237	0.769309	1.25047	0.837368	0.968781	0.0535459
	263	0.971333	0.948793	0.851636	1.00349	1.18837	0.905496	0.756639	1.26355	0.837368	0.969631	0.054863
	264	0.982968	0.949219	0.854883	1.00284	1.1952	0.899762	0.746565	1.27103	0.818359	0.96898	0.0570217
	265	0.999422	0.943739	0.861876	1.00112	1.20255	0.898081	0.728357	1.27103	0.810243	0.968491	0.0586869
	266	1.01573	0.93554	0.871667	1.00061	1.20907	0.898568	0.726738	1.27103	0.79722	0.969575	0.0596037
	267	1.03219	0.932464	0.875105	0.999248	1.2167	0.901567	0.720868	1.27477	0.79722	0.972236	0.0607176
	268	1.04333	0.926435	0.875247	1.00061	1.22104	0.908531	0.739346	1.29346	0.79722	0.978358	0.0613551
	269	1.04367	0.926587	0.870862	0.998915	1.23016	0.912915	0.748738	1.33458	0.79722	0.984849	0.0644054
	270	1.03974	0.927453	0.86909	0.997884	1.22934	0.915994	0.75093	1.34953	0.79722	0.986353	0.0653291

## Sheet: Table E
Fig 3F'
		Microtubule aster number_ w DMSO																	Microtubule aster number_ w Colchicine
	Time (min)	n1	n2	n3	n4	n5	n6	n7	n8	n9	n10	n11	n12	n13	n14	Mean	S.E.M.		n1	n2	n3	n4	n5	n6	n7	n8	n9	n10	n11	n12	n13	Mean	S.E.M.
	0	0	0	0	0	0	1	0	0	11.3333	2	0.666667	1.66667	2.66667	0.666667	1.42857	0.797147		0	0.333333	3.66667	0.333333	6.66667	0	1.75	5.25	0.5	2	0	1.33333	1	1.75641	0.597319
	10.5	0	0	0	0	0	0.25	0	0	8.25	1.5	0	0.333333	2.33333	0	0.904762	0.595174		0	0.75	4	1	6	0	1.5	4.5	2.25	3	0	2	2	2.07692	0.519171
	21	0	0	0	0	0	0.25	0	0	3.5	1.5	0	0	1	0	0.446429	0.264911		0	1	3.5	1.75	2.25	0	0.25	2.75	3.75	2.75	0	1	2	1.61538	0.372981
	31.5	0	0	0	0	0	0	0	0	1	1.66667	0	0	0.333333	0	0.214286	0.133549		0.333333	1	3.33333	1.66667	1	0	0.75	1	2	1.75	0.25	2	2	1.3141	0.256183
	42	0	0	0	0	0	0.25	0	0	1.75	1.25	0	0	0.25	0.5	0.285714	0.145578		0.75	1	3.75	2.25	0.25	0	0.5	1.75	2.25	2.5	1	2	2.66667	1.58974	0.306253
	52.5	0	0	0	0	0	0	0	0	1.5	1.5	0	0	0.333333	0	0.238095	0.144828		2	1	2	1.5	1.5	0	0.25	1	1.25	2.25	1	3	8.66667	1.95513	0.602377
	63	0	0	0	0	0	0	0	0	1.66667	1.66667	0	0	0	0	0.238095	0.161754		3	1	0.333333	2.33333	2.66667	0	0.75	1.5	0.5	3	1.75	8.5	13	2.94872	1.03158
	73.5	0	0	0	0	0	0	0.5	0	1	1	0	0	0	0	0.178571	0.0995476		3.25	1	0.75	3.25	2.25	0	2.2	2.2	0.8	1.2	1.8	16.3333	23	4.4641	1.9273
	84	0	0	0	0	0	0	0.25	0	1.5	0.75	0	0	0	0	0.178571	0.115515		4.25	1	1	4.5	1.75	0.5	3.75	3.25	1.25	1.25	3	18.3333	30	5.67949	2.39812
	94.5	0	0	0	0	0	0.75	0	0	1.75	0.25	0	0	0	0	0.196429	0.131503		5	0.5	1	4.25	2.75	1.25	3.5	2.5	2.25	0.75	2.75	32.75	38.75	7.53846	3.50867
	105	0	0	0	0	0	1	0	0	1.66667	0.333333	0	0	0	0	0.214286	0.133549		22.3333	0.666667	2	4.66667	8.66667	2.33333	3.5	2.25	2.75	1	2.75	32	40	9.60897	3.63624
	115.5	0	0	0	0	0	0.5	0	0	2.5	1	0	0	0	0	0.285714	0.186894		24.25	2.25	4.75	6	44.25	11.25	3.5	4	5.25	1.25	5.25	33.6667	49.3333	15	4.71187
	126	0	0	0	0	0	0.25	0	0	1.5	0.5	0	0.333333	0	0.333333	0.208333	0.109371		12	10.25	13.75	6	67.25	32.75	4.25	6.75	6.75	2.5	7.75	30.75	49.5	19.25	5.56042
	136.5	0	0	0	0	0	0.333333	0	0	1.66667	1	0	0.333333	0	0.333333	0.261905	0.131575		27	14	12.6667	10.3333	56.3333	47	8.25	14	14.75	4.25	15.5	24.6667	52.3333	23.1603	4.86264
	147	0	0	0	0	0	1	0.5	0	2.75	0.5	0	0.5	0	0.5	0.410714	0.19891		43.75	23	15.25	13.75	43.25	51.25	20.6	51.2	38.4	18.4	39.8	18.3333	63.3333	33.8705	4.55609
	157.5	0	0	0	0	0	0.75	0.25	0	2.25	0.25	0	0.333333	0	0	0.273809	0.162594		72.25	30.75	16	18	38	57	62.75	85.75	71.25	40	84.5	14.25	62	50.1923	7.09037
	168	0	0	0	0	0	1	0	0.333333	1.66667	0.333333	0	1	0	0	0.309524	0.141785		95	35.3333	22	25.3333	41.3333	59.3333	93.75	93.25	81.75	60.75	107.5	12.6667	58.6667	60.5128	8.7857
	178.5	0	0	0	0	0	1.75	0	0	3.75	0.25	0	1.33333	0	0	0.505952	0.290712		116.25	52.25	35.25	26.5	56.25	66.75	107.75	95	88.25	71	112	11.6667	58.6667	69.0449	9.27536
	189	0	0	0	0	0	1.5	0	0	3.5	0.5	0	1	0	0	0.464286	0.264494		142.25	69	51	36.5	74	75.75	105	96.75	90	66	115.25	5.66667	53.6667	75.4487	9.86353
	199.5	0	0	0	0	0	1.75	0	0	2.75	2	0	2.75	0	0	0.660714	0.297202		137	92	74	45.75	83	87.25	101.75	93	94.5	60.5	109.25	4	56.5	79.8846	9.15669
	210	0	0	0	0	0	2	0.333333	0	1.33333	1.33333	0	5.33333	0	0	0.738095	0.395609		112.333	99	87.6667	56.3333	88.3333	91	92	92	102.75	59.25	102.25	1.66667	56.3333	80.0705	8.25985
	220.5	0	0	0	0	0	3.5	0.5	0	5.25	1	0	4.66667	0	0	1.06548	0.507888		90.75	113.75	105.25	61.75	84.75	102.75	82.8	83.6	108	57	112	6.66667	56	81.9282	8.40811
	231	0	0	0	0	0	5.75	0.25	0	10	1.75	0	4.66667	0	0	1.60119	0.818978		66.5	121.5	107.75	61.25	88.5	102.75	87.75	77.75	114.5	56.25	110.25	5	52.25	80.9231	9.03498
	241.5	0	0	0	0	0	4.33333	0	0	15	0.666667	0	6.25	0	0	1.875	1.13405		49	136.667	115.667	62.3333	88	105	90.75	77	117	48.25	119.75	5.33333	46.3333	81.6218	10.5007
	252	0	0	0	0	0	5.75	0.25	0	20	0.75	0	7.33333	0	0	2.43452	1.49079		38.5	140.75	111.25	64	89	112.5	99.75	78.25	121.5	43.25	116.5	5	29	80.7115	11.5471
	262.5	0	0	0	0	0	4.25	1.5	0	24.25	1.5	0	5.66667	0	0	2.65476	1.72898		21.5	136.75	104.5	65.5	79.75	109.5	112.25	77.75	125.5	39.25	122.25	1.75	22.75	78.3846	12.4682
	273	0	0	0	0	0	6.66667	1.66667	0	24	1.66667	0	7.66667	0	0	2.97619	1.75532		18.6667	137.667	94.6667	74	69.6667	105.667	117	70.75	127.5	35.25	129	1.33333	17.3333	76.8077	12.9598
	283.5	0	0	0	0	0	5.5	0.75	0	24.75	1.75	0	9	0	0	2.98214	1.82012		9.25	124.75	98	72.5	72.25	93.75	123.5	72.75	128.5	35.5	141.75	0.666667	20	76.3974	13.2658
	294	0	0	0	0	0	4	0.5	0	20.5	2.5	0	7.75	0	0	2.51786	1.50832		4.25	103.5	80	77.75	66.25	78.25	125.5	79.5	127.5	35.25	140.75	0.5	14	71.7692	12.9849
	304.5	0	0	0	0	0	6.25	0.5	0	19.75	2.5	0	7.66667	0	0	2.61905	1.47948		3.25	85	60	82.25	51.5	71.25	127.4	77	131.6	36.4	127.2	0.333333	8.66667	66.2962	12.7225
	315	0	0	0	0	0	1.66667	0	0	18.3333	1.33333	0	8.33333	0	0	2.11905	1.38128		1.66667	76.3333	48	83	46	60.3333	122.25	82	128.25	38.75	130			74.2348	12.3135
	325.5	0	0	0	0	0	2.25	0.25	0	17.75	1	0	7.33333	0	0	2.04167	1.31894		1.25	60.75	39.25	84.25	40.5	51	119	88.25	132.25	38.75	132.5			71.6136	13.0228
	336	0	0	0	0	0	3.75	0.75	0	19.5	0.5	0	6.66667	0	0	2.22619	1.42618		0	51	28	81	42.25	40.25	115.25	95.75	130	37.75	122.25			67.5909	13.0795
	346.5	0	0	0	0	0	4	0	0	24.6667	0.333333	0	4	0	0	2.35714	1.75845		0	46	15.6667	74.6667	36.3333	29.6667	115.25	93.5	115.75	36	108.5			61.0303	12.6693
	357	0	0	0	0	0	5.5	0	0	28.25	1	0	2.66667	0	0	2.67262	2.01154		0	39	11.25	75.5	33.25	22.25	109.5	88	110.25	31	108			57.0909	12.6526
	367.5	0	0	0	0	0	5	0	0	28.75	2	0	2.66667	0	0	2.74405	2.03979		0	31.5	7.75	73.25	27.25	15.75	105.25	85.25	102.5	27.25	101.5			52.4773	12.4361
	378	0	0	0	0	0	5.5	0	0	34	0.5	0	4.66667	0	0	3.19048	2.41989		0	25.6667	6	64	21.6667	12.3333	102.2	81.4	100.8	23.8	101			48.9879	12.4365
	388.5	0		0	0	0	5.66667	0.333333	0	34.6667	0.333333	0	6	0	0	3.61538	2.65565		0	21.5	5.5	56.75	18	7.25	96.75	78.25	94.25	22.75	98			45.3636	12.0384
	399	0		0	0	0	4.25	0.25	0	33.25	1.5	0	5.25	0	0	3.42308	2.53333		0	18.5	3.75	50.5	12.25	4.5	80.25	73.5	96.25	23	95.5			41.6364	11.5849
	409.5	0		0	0	0	4.75	0.75	0	38.25	1.5	0	5.66667	0	0	3.91667	2.91011		0	17	3.5	43.75	9.75	2.5	73.75	75.5	92	19.25	83.5			38.2273	10.9495
	420	0		0	0	0	5	0.333333	0	41	1					5.25926	4.50027		0	14	2.66667	28.6667	9.66667	1.66667	74	72.5	92.75	16.5	78.25			35.5152	10.8614

## Sheet: Table F
Fig S4B
		Microtubule aster number_DMSO											Microtubule aster number_Cyto B
	Time (min)	n1	n2	n3	n4	n5	n6	n7	n8	Mean	S.E.M.		n1	n2	n3	n4	n5	n6	Mean	S.E.M.
	0	0	0	0	0	0	0	0	0.666667	0.0833334	0.0833334		3.02998	2.9064	0	5.01822	14.9381	2.21539	4.68468	2.15397
	10.3846	0	0	0	0	0	0.75	0.75	8.5	1.25	1.04262		8.83745	12.7435	0.266175	18.8183	27.6929	7.90724	12.7109	3.8932
	20.7692	0	0	0	0	1.75	3.75	3.25	21.5	3.78125	2.58966		14.7712	24.6486	5.7893	37.5112	35.2768	11.0429	21.5067	5.34642
	31.1538	0	0	0	0	13.75	7.75	13.75	38.5	9.21875	4.70667		24.9974	31.7469	35.6674	53.0677	37.9197	18.8138	33.7021	4.82333
	41.5385	0	0	0	0	45.3333	15.3333	21.6667	42.6667	15.625	6.84912		35.6023	31.9704	73.9966	59.0896	42.2862	23.3127	44.3763	7.68716
	51.9231	3.33333	2.33333	1.33333	0	105	24.25	35.25	65.25	29.5937	13.4465		62.1146	39.2365	100.215	61.5987	43.4353	27.13	55.6216	10.4804
	62.3077	27.6667	24.3333	14.3333	0.333333	140	43.5	68.25	98	52.0521	16.7129		82.8195	43.3725	120.311	67.4951	46.7676	38.0365	66.467	12.7767
	72.6923	95.25	47.75	50.75	19.5	155.25	70.75	99.75	118.25	82.1562	15.4414		110.973	50.9739	128.562	67.8715	48.836	40.7632	74.6633	14.8852
	83.0769	132.333	57	57	103.667	153	90.6667	118.667	113	103.167	12.0195		133.067	60.8109	137.612	70.2551	46.7676	43.4898	82.0004	17.3319
	93.4615	119.667	59.6667	57.3333	102	139.25	130.75	119.667	100	103.542	10.8649		142.662	68.6359	156.777	72.2624	47.3422	53.3057	90.1641	19.2955
	103.846	113.25	55.25	60.25	86	110	160.25	102.75	95.5	97.9062	11.7085		135.213	72.9396	161.701	71.2588	50.6745	46.4891	89.7127	19.3793
	114.231	101.333	50	66	83	95.5	146	90.25	84	89.5104	9.9587		133.824	74.6723	168.222	75.3988	57.569	57.123	94.4683	18.7086
	124.615	93.3333	43.3333	69	77.3333	90	139.25	82.5	70.75	83.1875	9.7022		126.123	79.8144	163.697	77.4061	63.3144	58.2137	94.7615	16.9165
	135	93.6667	44	56.6667	66	76.6667	126.333	81.3333	66.3333	76.375	8.92882		113.877	77.1315	153.849	75.7752	65.2678	57.941	90.6402	14.8904
	145.385	79	38.5	44.25	45.25	76.75	118	70.25	55	65.875	9.24602		104.787	75.7901	150.123	68.4987	64.8082	59.986	87.3321	14.1308
	155.769	73.3333	31.6667	43.6667	28.6667	72.25	107.25	65.75	46.25	58.6042	9.27581		92.0357	82.4972	132.954	64.2332	69.1747	61.8946	83.7983	10.8969
	166.154	62	27	39	20.6667	65.75	79.5	69.5	37	50.0521	7.70202		88.3745	85.18	113.391	65.4878	66.5318	57.2593	79.3707	8.40366
	176.538	53.25	24	34.5	9.5	47.3333	61.3333	69	31.6667	41.3229	7.06778		86.3545	81.4911	106.204	67.3696	71.8176	53.3057	77.757	7.38944
	186.923	60	25.6667	27.6667	8	37.25	51	65.75	24	37.4167	7.04043		85.8495	82.7207	88.37	66.366	71.9325	55.487	75.121	5.23037
	197.308	61	21.3333	18.6667	6	25.25	44.75	68	14.75	32.4688	8.02728		88.3745	80.9322	77.9892	62.9787	70.5536	51.6697	72.083	5.41767
	207.692	61.6667	26	12.3333	3.66667	18.25	31.75	60	6.5	27.5208	7.98273		85.2182	76.1255	52.9022	57.835	73.4263	55.2144	66.7869	5.4094
	218.077	54.5	25	10.75	4.5	13	19.25	52.25	7.5	23.3438	6.94043		80.547	74.4487	41.7894	58.9641	74.2307	60.395	65.0625	5.80958
	228.462	51.3333	20	12.3333	2	14.3333	9.66667	44.3333	11	20.625	6.22987		78.7795	68.4123	30.8763	56.3295	78.7121	59.577	62.1145	7.32256
	238.846	48	22.3333	12.6667	2.66667	14.5	5.75	37	14.25	19.6458	5.50655		72.3408	65.2264	30.3439	57.7096	76.4139	61.2129	60.5413	6.66701
	249.231	42.6667	22	15.6667	1	18	4.5	36.5	10.75	18.8854	5.15766		71.7096	72.4365	28.4807	49.2413	76.7012	69.0179	61.2645	7.64124
	259.615	35.75	15.5	18.25	1.25	15.25	6	34.75	10.75	17.1875	4.39428		68.7427	76.4608	28.9465	48.4258	83.5383	66.1209	62.0392	8.18991
	270	26	20.3333	23.6667	0	13	7.33333	25	11.6667	15.875	3.32017		64.6396	74.6723	27.1498	46.4186	80.091	63.8032	59.4624	7.99327

## Sheet: Table G
Fig S4C
		Microtubule contraction type
		DMSO	Cili D
	n1	1	1
	n2	1	1
	n3	1	0.5
	n4	1	0.5
	n5	1	0.5
	n6	1	0.5
	n7	1	0.5
	n8	1	0
	n9	1	0
	n10		0
	n11		0
	n12		0
	n13		0
	n14		0
	n15		1
	n16		1
	n17		0
	n18		0.5
	n19		0.5
	n20		0.5
	n21		0.5
	n22		1
	n23		0.5
	n24		1
	n25		1
	n26		0
	n27		0.5
	n28		0.5
	n29		0.5
	n30		1
	n31		0
	n32		0.5
	n33		1
	n34		0
	n35		0
	n36		0
	n37		0.5
	Mean	1	0.445946
	S.E.M.	0	0.0636236

## Sheet: Table H
Fig S4D'
		DMSO		Cili D		Immature with Colchicine
		Size of the biggest cluster	Size of the second biggest cluster	Size of the biggest cluster	Size of the second biggest cluster	Size of the biggest cluster	Size of the second biggest cluster
	n1	1518.18	1303.45	1191.29	1136.58	2406.67	2353.61
	n2	1058.62	1034	31379.8	16609.7	3452.14	2712.03
	n3	1092.82	988.869	33584.6	13466.7	2222.93	1845.11
	n4	1355.42	1341.74	3561.57	3268.88	2076.72	1682.08
	n5	4012.7	3372.68	82043.3	2355.23	1632.91	1533.28
	n6	2477.2	2220.37	2379.85	1654.95	1904.63	1555.28
	n7	1524.64	1501.54	34647.7	3383.37	1792.06	1658.79
	n8	4424.44	3384.91	7034.91	5657.46	1613.5	1604.44
	n9	3757.24	3007.15	87213.1	11016.9
	n10			22841.1	3600.08
	n11			16027	7500.84
	n12			34561	4160.81
	n13			27825.4	19079.9
	n14			72697.7	16872.1
	n15			14959.7	2986.52
	n16			4242.08	3410.46
	n17			1680.85	1657.82
	n18			8696.8	7426.34
	n19			2450.16	2121.04
