# Supplementary material for: Yolk granule fusion and microtubule aster formation regulate cortical granule translocation and exocytosis in zebrafish oocytes
Source: PLoS Biol. 2023 Jun 8;21(6):e3002146. doi: 10.1371/journal.pbio.3002146 (PMC10284390; doi:10.1371/journal.pbio.3002146)
Supplement: S4 Data — (XLSX) [file pbio.3002146.s011.xlsx]

## Sheet: Table A
Fig 4A''
		Microtubule radial velocity (um/min)
	n1	0
		0.518383
		0
		0.0511876
		0.430165
		0.333634
		0.260521
		0.358108
		0.0919565
		-0.482333
	n2	0.0797633
		0.116624
		0.360229
		0.2857
		0
		0.228387
	n3	0.18348
		0.107195
	n4	0.155969
		0.129801
		-1.76117
		0.7664
		1.7404
	n5	0.443564
		0
		0
		0.248305
		1.43386
		0
		0.0605705
		0.488029
		0
		0.498668
		0
	n6	0.240066
		-0.603922
		0.338003
		0.0675473
		0.537155
		0.19525
		0.17541
		-0.262069
		0.770182
		-0.0115187
		0.374987
		0.123756
	n7	0.0168766
		-0.0836588
		1.2466
		0.742554
		0.0734529
		0.125913
		0.254907
		0.167816
		0.0525234
		0.228553
		0.0766751
		0.0715737
	n8	0
		-0.17921
		0.215427
		0
		0.274215
		0.0713052
		0.100327
		0.981794
		-0.252706
		0
		0.359411
		0.554655
		0.553747
		0.207784
	Mean	0.2074
	S.E.M.	0.0519447

## Sheet: Table B
Fig 4C'
		Rab11 radial velocity_ Control (um/min)		Rab11 radial velocity_ Taxol (um/min)
	n1	0.064666	n1	0.192848
		0.145086		0.225019
		0.21248		0.102944
		0.0556351		0.319852
		0.147985		0.128298
		0.11416		0.141954
		-0.0180129		0.714868
		0.150051		0.20659
		0.107804	n2	0.281422
		-0.0492101		0.200338
	n2	0.0414099		0.145923
		0.18986		0.0684125
		0.133842		0.321667
		0.335424		0.0231916
		0.115809		0.0892681
		0.0381226		0.195061
		0.126352		0.517847
	n3	0.0743427		0.0611321
		0	n3	0.543178
		0.123182		0.113624
		0.0849551		0.444805
		0.13874		0.275489
		0		0.114049
		0.0471887		0.262469
	n4	0.0742253		0.225025
		0.29419		0.281541
		0.113218		0.0914356
		0.384875		0.0882094
		0.048257		0.234691
		0.0370358	n4	0.145157
		0.0409457		0.00144077
		0.0192906		0.392848
	n5	1.1542		0.586526
		0.49055		0.241093
		0.106481		0.328661
		0.17551		0.119342
		0.304579		0.269279
		-0.174868		0.475008
		0.0924014		0.100108
	n6	-0.152237		0.124586
		0.403304		0.16745
		-0.164474		0.0312736
		0.162565		-0.247325
		0.510608	n5	0.576354
		0.3614		0.25317
		-0.0802618		0.308702
	n7	0.248881		0.0967572
	n8	0.286946		0.127666
		0.337933		0
		0.11379	n6	0.290236
		0		0.102177
		-0.100409		0.258744
		-0.136133	n7	0.319356
		-0.16102		0.20415
		-0.0363431		0.22266
	n9	0.182038		0.16119
		0.133361	n8	0.0466091
		0.490127		0.0303064
		0.506635		0.732493
		0.137861		0.371586
		0.55857		0.130479
		0.16428		0.116247
		0		0.330485
		0.263974		0.174668
		0	n9	0.128726
		0.279363		0.17539
		-0.501869		-0.36966
		0		0.273932
	n10	-0.119976		0.0479608
		0.102276		-0.0900203
		1.00538		0.408024
		0.100977	n10	0.350148
		-0.145923		0.0990448
		0.200589		0.679439
		-0.0352388		0.253302
		0.0541254	n11	-0.686794
	Mean	0.138314		0.0506397
	S.E.M.	0.0275512		0.103026
			Mean	0.200305
			S.E.M.	0.0242511

## Sheet: Table C
Fig 4D'
		Normalized chorion elevation
		Rab11-mCherry	Rab11S25N-mCherry
	n1	1.35993	1.26268
	n2	1.41838	1.30043
	n3	1.15778	1.27784
	n4	1.25484	1.34794
	n5	1.44105	1.1637
	n6	1.23757	1.05208
	n7	1.37248	1.1055
	n8	1.41681	1.05096
	n9	1.51013	1.23629
	n10	1.3341	1.12754
	n11	1.25157	1.3533
	n12	1.17039	1.72281
	n13	1.55247	1.17454
	n14	1.54895	1.34108
	n15	1.49401	1.36234
	n16	1.45784	1.13134
	n17	1.22952	1.07847
	n18	1.59496	1.14086
	n19	1.24894	1.31275
	n20	1.28781	1.28677
	n21	1.27875	1.37277
	n22	1.49219	1.35345
	n23	1.18177	1.29514
	n24	1.54619	1.41896
	n25	1.52238	1.33068
	n26	1.35478	1.32718
	n27	1.54113	1.51772
	n28	1.71154	1.5151
	n29	1.49931	1.63563
	n30	1.5078	1.32136
	n31	1.29841	1.28725
	n32	1.37255	1.07912
	n33	1.32684	1.19167
	n34	1.31064	1.10743
	n35	1.39161	1.33717
	n36	1.42477	1.12241
	n37	1.32675	1.45242
	n38	1.26694	1.42363
	n39	1.40101	1.40286
	n40	1.47257	1.34735
	n41	1.23816	1.05114
	n42	1.23339	1.20342
	n43		1.32302
	n44		1.18996
	n45		1.18832
	n46		1.13213
	Mean	1.38188	1.27732
	S.E.M.	0.0202107	0.0223896

## Sheet: Table D
Fig S5A'
		DMSO 120 min														DMSO 270 min														Colchicine 120 min																		Colchicine 270 min
	Normalized radius axis	n1	n2	n3	n4	n5	n6	n7	n8	n9	n10	n11	Mean	S.E.M.		n1	n2	n3	n4	n5	n6	n7	n8	n9	n10	n11	Mean	S.E.M.		n1	n2	n3	n4	n5	n6	n7	n8	n9	n10	n11	n12	n13	n14	n15	Mean	S.E.M.		n1	n2
	0.025	0	0	0	0	0	0	0	0	0	0	0	0	0		0	0	0	0	0	0	0	0	0	0	0	0	0		0	0	0	0	0	0	0	0	0	0	0	0	0	0	0	0	0		0	0
	0.075	0	0	0	0	0	0	0	0	0	0	0	0	0		0	0	0	0	0	0	0	0	0	0	0	0	0		0	0	0	0	0	0	0	0	0	0	0	0	0	0	0	0	0		0	0
	0.125	0	0	0	0	0	0	0	0	0	0	0	0	0		0	0	0	0	0	0	0	0	0	0	0	0	0		0	0	0	0	0	0	0	0	0	0	0	0	0	0	0	0	0		0	0
	0.175	0	0	0	0	0	0	0	0	0	0	0	0	0		0	0	0	0	0	0	0	0	0	0	0	0	0		0	0	0	0	0	0	0	0	0	0	0	0	0	0	0	0	0		0	0
	0.225	0	0	0	0	0	0	0	0	0	0	0	0	0		0	0	0	0	0	0	0	0	0	0	0	0	0		0	0	0	0	0	0	0	0	0	0	0	0	0	0	0	0	0		0	0
	0.275	0	0	0	0	0	0	0	0	0	0	0	0	0		0	0	0	0	0	0	0	1	0	0	0	0.0909091	0.0909091		0	0	0	0	0	0	0	0	0	0	0	0	0	0	0	0	0		0	0
	0.325	0	0	0	0	0	0	0	0	0	0	0	0	0		0	0	0	0	0	0	0	0	0	0	0	0	0		0	0	0	0	2	0	0	0	0	0	0	0	0	0	0	0.133333	0.133333		0	0
	0.375	0	0	0	0	0	0	0	1	0	0	0	0.0909091	0.0909091		0	0	0	0	0	0	0	1	0	0	0	0.0909091	0.0909091		0	0	0	0	0	0	0	0	0	0	0	0	0	0	0	0	0		0	0
	0.425	0	0	0	0	0	0	0	0	0	0	0	0	0		0	0	0	0	0	0	0	0	0	0	0	0	0		0	0	0	0	6	0	0	0	0	0	0	0	0	0	0	0.4	0.4		0	0
	0.475	0	1	0	0	0	0	0	0	0	0	0	0.0909091	0.0909091		0	0	0	0	0	0	0	0	0	0	0	0	0		0	0	0	0	13	0	0	0	0	0	0	0	0	0	0	0.866667	0.866667		0	0
	0.525	0	0	0	0	0	0	0	0	0	0	0	0	0		0	0	0	0	0	0	0	0	0	0	0	0	0		0	0	0	0	5	0	0	1	0	0	0	0	1	0	0	0.466667	0.336178		0	0
	0.575	0	0	0	0	0	0	0	1	0	0	0	0.0909091	0.0909091		0	0	0	0	0	0	0	0	0	0	0	0	0		0	0	0	0	3	0	1	1	0	0	0	0	2	0	0	0.466667	0.236375		0	0
	0.625	0	1	0	0	0	0	0	3	0	0	0	0.363636	0.278722		0	0	0	0	0	0	0	1	0	0	0	0.0909091	0.0909091		0	2	1	0	4	0	4	6	4	0	0	0	2	0	4	1.8	0.536301		0	0
	0.675	1	1	0	0	0	2	0	0	0	0	0	0.363636	0.203279		0	1	0	0	0	1	0	1	0	1	0	0.363636	0.15212		1	3	3	0	2	1	6	8	4	5	0	2	6	1	6	3.2	0.648808		0	0
	0.725	2	5	0	0	1	2	1	3	2	2	0	1.63636	0.452724		0	0	0	0	0	2	1	1	0	5	0	0.818182	0.463547		0	4	6	9	5	3	14	21	24	8	1	8	11	12	7	8.86667	1.75083		0	0
	0.775	1	12	2	1	5	8	6	4	6	12	1	5.27273	1.22912		0	4	1	0	3	6	4	11	3	22	6	5.45455	1.90866		6	8	10	12	13	16	26	30	26	16	13	13	25	26	31	18.0667	2.16128		1	2
	0.825	6	17	22	15	15	16	26	28	14	42	31	21.0909	3.0195		5	26	8	5	16	15	20	35	12	72	37	22.8182	5.92808		13	12	13	19	18	23	22	34	33	22	15	27	51	27	49	25.2	3.1384		9	6
	0.875	28	36	43	27	42	29	44	78	38	58	60	43.9091	4.75099		26	35	38	21	44	36	39	88	61	81	76	49.5455	6.96663		15	27	21	32	14	35	26	30	29	26	38	43	37	23	28	28.2667	2.09641		26	26
	0.925	43	38	30	54	22	46	37	51	64	13	39	39.7273	4.37366		48	39	53	51	38	48	61	78	113	25	66	56.3636	7.13031		53	41	20	22	9	57	24	21	15	26	39	39	19	15	13	27.5333	3.8096		57	44
	0.975	5	14	6	3	0	16	1	1	10	2	4	5.63636	1.63636		11	16	6	13	4	10	6	3	24	1	1	8.63636	2.13317		46	24	23	17	0	41	6	5	1	22	4	3	0	1	0	12.8667	3.95193		27	36
		PBb 120 min															PBb 270 min															Ouabain 120 min																	Ouabain 270 min
	Normalized radius axis	n1	n2	n3	n4	n5	n6	n7	n8	n9	n10	n11	n12	Mean	S.E.M.		n1	n2	n3	n4	n5	n6	n7	n8	n9	n10	n11	n12	Mean	S.E.M.		n1	n2	n3	n4	n5	n6	n7	n8	n9	n10	n11	n12	n13	n14	Mean	S.E.M.		n1
	0.025	0	0	0	0	0	0	0	0	0	0	1	0	0.0833333	0.0833333		0	0	0	0	0	0	0	0	0	0	0	0	0	0		0	0	0	0	0	0	0	0	0	0	0	0	0	0	0	0		0
	0.075	0	0	0	0	0	0	0	0	0	0	0	0	0	0		0	0	0	0	0	0	0	0	0	0	1	0	0.0833333	0.0833333		0	0	0	0	0	0	0	0	0	0	0	0	0	0	0	0		0
	0.125	0	0	0	0	0	0	0	0	0	0	4	0	0.333333	0.333333		0	0	0	0	0	0	0	0	0	0	1	0	0.0833333	0.0833333		0	0	0	0	0	0	0	0	0	0	0	0	0	0	0	0		0
	0.175	0	0	0	0	0	0	0	0	0	0	2	0	0.166667	0.166667		0	0	0	0	0	0	0	0	0	0	3	0	0.25	0.25		0	0	0	0	0	0	0	0	0	0	0	0	0	0	0	0		0
	0.225	0	0	0	0	0	0	0	0	0	0	3	0	0.25	0.25		0	0	0	0	0	0	0	0	0	0	1	0	0.0833333	0.0833333		0	0	0	0	0	0	0	0	0	0	0	0	0	0	0	0		0
	0.275	0	0	0	0	1	0	0	0	0	0	2	0	0.25	0.179435		0	0	0	0	0	0	0	0	0	0	0	0	0	0		0	0	0	0	0	0	0	0	0	0	0	0	0	0	0	0		0
	0.325	0	0	0	0	1	0	0	0	0	0	4	0	0.416667	0.336162		0	0	0	0	2	0	0	0	0	0	2	0	0.333333	0.224733		0	0	0	0	0	0	0	0	0	0	0	0	0	0	0	0		0
	0.375	0	0	0	0	3	0	0	0	0	0	3	0	0.5	0.3371		0	0	0	0	1	0	0	0	0	0	1	0	0.166667	0.112367		0	0	0	0	0	0	0	0	0	0	0	0	0	0	0	0		0
	0.425	0	1	0	0	4	0	0	0	1	0	6	0	1	0.564076		0	0	0	0	0	0	0	0	0	0	1	0	0.0833333	0.0833333		0	0	0	1	0	0	0	0	0	0	0	0	1	0	0.142857	0.0970523		0
	0.475	0	1	0	1	7	0	0	0	1	0	6	0	1.33333	0.710669		0	0	0	0	3	0	0	0	0	0	0	0	0.25	0.25		0	0	0	0	0	0	0	0	0	0	0	0	2	0	0.142857	0.142857		0
	0.525	0	0	2	0	8	0	0	0	2	0	6	0	1.5	0.783349		0	0	0	1	4	0	0	0	3	0	1	0	0.75	0.391675		0	1	1	0	0	0	0	0	0	0	0	0	4	0	0.428571	0.291157		0
	0.575	0	1	1	3	11	1	0	3	7	1	8	0	3	1.05887		1	0	0	0	5	0	1	0	12	0	2	0	1.75	1.0234		0	2	0	2	0	0	0	0	0	1	0	0	3	0	0.571429	0.271631		0
	0.625	3	6	1	8	15	2	1	2	6	4	11	2	5.08333	1.26406		0	2	1	1	10	0	0	2	6	1	6	0	2.41667	0.924894		0	1	0	2	1	0	0	4	1	1	0	0	10	0	1.42857	0.724108		0
	0.675	4	11	10	13	30	9	0	9	3	19	13	5	10.5	2.31759		0	0	2	2	9	3	0	7	8	15	13	3	5.16667	1.49156		0	1	2	4	0	0	2	6	1	2	0	0	12	0	2.14286	0.894778		0
	0.725	5	28	9	27	36	18	1	19	2	29	26	20	18.3333	3.35824		0	8	1	9	16	7	2	8	7	36	25	16	11.25	3.04791		2	2	4	12	1	1	9	2	11	2	2	5	33	6	6.57143	2.25981		3
	0.775	28	20	17	34	28	23	12	15	8	36	12	36	22.4167	2.8616		6	15	5	33	33	18	9	19	4	40	20	30	19.3333	3.54694		6	5	20	22	11	2	24	8	35	5	8	14	45	18	15.9286	3.32897		9
	0.825	33	46	39	21	11	35	19	23	14	36	18	32	27.25	3.17692		16	30	22	40	43	38	22	23	13	46	13	43	29.0833	3.58756		15	10	33	35	22	17	43	35	50	17	21	56	49	51	32.4286	4.14797		16
	0.875	49	28	34	6	0	52	41	20	17	26	4	25	25.1667	4.89872		57	41	51	34	30	54	54	22	33	39	9	28	37.6667	4.22176		29	20	33	26	44	48	43	58	68	36	58	52	40	36	42.2143	3.62709		25
	0.925	6	4	11	0	0	46	52	11	14	15	0	6	13.75	5.0017		76	54	70	7	8	64	65	28	27	32	2	9	36.8333	7.96187		68	50	5	5	53	71	9	41	34	62	95	15	14	6	37.7143	7.89869		62
	0.975	0	0	0	0	0	12	4	3	0	0	0	0	1.58333	1.02586		17	14	21	3	0	14	19	6	4	3	1	3	8.75	2.20923		6	23	0	0	15	24	0	2	4	31	49	1	2	0	11.2143	4.05481		23
[truncated: 15 more columns]

## Sheet: Table E
Fig S6A'
		Rab11 vesicles density (um/min)
		WT	Colchi
	n1	0.03879	0.007467
	n2	0.000395	0.011133
	n3	0.026666	0.000647
	n4	0.004858	0.001053
	n5	0.015359	0.005425
	n6	0.028916	0.000626
	n7	0.013309	0.006019
	n8	0.044411	0.018181
	n9	0.036274	0.000284
	n10	0.034507	0.003358
	n11	0.003157	0.013165
	n12	0.023857	0.007713
	n13	0.028083	0.008842
	n14	0.039235	0.012898
	n15	0.02158	0.011139
	Mean	0.0239598	0.00719667
	S.E.M.	0.0036051	0.00140361

## Sheet: Table F
Fig S6B'
		Cg depletion ratio upon activation (%)
		DMSO	Colchi	Taxol
	n1	47.5806	15.4696	16.5049
	n2	9.2857	21.1538	0
	n3	18.4211	4.08163	7.28745
	n4	33.5937	15.0997	25.6637
	n5	51.8072	21.4286	11.6667
	n6	80.597	19.8676	15.7895
	n7	50.7246	6.14035	63.1579
	n8	0	17.5141	0
	n9	51.7241	24.7191	17.8571
	n10	24.2857	48.2759	31.9588
	n11	0	51.4563
	n12	38.7097	64.3564
	n13		15.8416
	n14		55.2239
	Mean	33.8941	27.1878	18.9886
	S.E.M.	7.04356	5.14253	5.86236

## Sheet: Table G
Fig S6C
		Microtubule aster desnity _ Rab11-mCherry												Microtubule aster desnity _ Rab11S25N-mCherry
	Time (min)	n1	n2	n3	n4	n5	n6	n7	n8	n9	Mean	S.E.M.		n1	n2	n3	n4	n5	n6	n7	n8	n9	Mean	S.E.M.
	0	0	0	0	3.55652	0.333424	0	1.11865	1.41022	2.14858	0.951934	0.416015		0	0.425565	0	0	4.60672	0	1.19926	1.80033	6.043	1.56387	0.750823
	10.3846	0	0	0	3.28978	0.444565	0	2.14408	1.41022	1.88001	1.01874	0.404833		0	0.425565	0	0	4.23883	0	1.36279	1.97455	4.21179	1.35706	0.590074
	20.7692	0	0	0	3.02304	0.177826	0	1.02543	1.51095	1.70096	0.826468	0.358444		0	0.319173	0	0	4.22283	0	0.98121	3.0199	4.08971	1.40365	0.612491
	31.1538	0	0.145038	0	3.37869	0.355652	0	0.776841	1.0073	1.71588	0.819935	0.37407		0	0.319173	0	0.16648	4.79867	0	1.36279	2.96183	6.47028	1.78658	0.807295
	41.5385	0	9.13739	0	3.73435	0.177826	0	8.85599	1.0073	2.23811	2.79455	1.24519		0.150868	0.28371	0	1.3984	7.5819	0	1.19926	2.72953	5.24948	2.0659	0.894255
	51.9231	0	41.1908	0	4.17891	0.177826	0.079608	33.9324	1.0073	2.05906	9.18066	5.41639		4.4129	0.531956	0.254653	2.33066	44.9476	0.771977	1.99876	3.60066	5.06635	7.10172	4.76511
	62.3077	5.18718	145.981	0	9.42478	0.711304	3.42316	100.756	2.26643	22.0827	32.2036	17.7753		47.071	26.0658	10.1861	10.7876	157.876	27.2353	12.5377	4.06525	5.24948	33.4527	16.2068
	72.6923	64.3869	204.649	1.10035	17.5159	4.97913	38.212	187.467	29.2118	107.608	72.7922	25.7413		79.998	138.628	88.7464	88.8982	202.424	105.452	84.1297	4.92912	5.50127	88.7451	20.3247
	83.0769	131.573	223.793	36.7833	26.4072	6.31282	106.834	215.993	124.704	160.607	114.779	26.4392		68.4566	181.61	174.055	183.79	159.124	201.949	178.362	14.3445	4.70011	129.599	26.0139
	93.4615	162.202	232.206	110.35	29.608	18.2272	142.021	198.25	200.034	164.576	139.719	24.8589		69.5504	172.07	181.652	182.957	156.117	269.806	172.711	37.2261	5.12739	138.58	28.0094
	103.846	174.388	217.702	149.648	34.0537	60.9054	169.247	166.959	196.726	148.163	146.421	20.1692		87.3529	146.82	176.729	148.23	128.22	279.023	180.979	61.2692	4.21179	134.759	26.2917
	114.231	182.128	198.702	165.839	44.1898	107.763	175.377	135.264	148.275	93.1053	138.96	16.5156		79.3191	115.86	152.537	108.709	93.894	261.391	204.873	73.6392	5.4326	121.739	25.2714
	124.615	183.898	194.387	195.942	46.2348	130.813	169.068	106.893	104.34	39.5399	130.124	20.179		48.6551	83.8362	96.386	71.1186	54.225	246.137	199.84	53.8937	5.92092	95.5569	25.81
	135	170.601	162.878	209.382	43.5674	144.572	148.708	78.8649	70.4105	10.6534	115.515	22.2314		16.7464	50.7486	39.2165	39.9543	32.7909	224.414	168.35	41.6979	7.56901	69.0542	24.9021
	145.385	144.747	126.618	206.552	41.0778	155.598	113.76	67.3055	46.9403	3.22288	100.647	21.7507		10.1082	35.7474	6.9605	19.7774	21.594	204.08	130.283	45.4292	12.5514	54.059	22.6164
	155.769	108.025	83.2518	179.829	34.2315	157.376	81.5189	49.1275	22.8658	1.70096	79.7696	20.1362		6.44963	19.3632	2.16455	3.91219	10.3971	179.716	84.3114	51.9772	16.1147	41.6007	19.4853
	166.154	64.2223	47.7175	145.875	28.0965	147.062	47.2077	18.7996	5.79199	1.11905	56.2102	18.363		4.63921	8.61768	0.509305	1.59817	6.71814	137.103	51.241	57.4363	18.2511	31.7904	14.955
	176.538	26.5123	22.916	101.704	23.2952	140.394	19.8225	4.10172	1.10803	1.16382	37.8908	16.3791		4.4129	1.91504	0.509305	0.08324	4.15885	98.1954	31.4351	63.9407	23.9889	25.4044	11.5028
	186.923	11.0331	8.70227	72.1518	21.7837	122.967	6.60749	2.42374	1.0073	0.805719	27.498	14.0656		3.62084	0.425565	0.254653	0	3.55102	91.9887	14.5001	55.6359	27.7124	21.9655	10.6843
	197.308	2.8406	5.33014	29.7096	15.2041	119.677	2.8659	1.08758	1.0073	0.969847	19.8547	12.8757		2.56476	0	0	0	3.67898	70.4043	5.90543	44.4274	33.5112	17.8325	8.53634
	207.692	0.494017	3.77099	7.54528	13.248	113.453	1.75138	0.466105	1.0073	0.895243	15.8479	12.2832		2.60248	0.106391	0	0	3.55102	56.3234	3.2707	41.1752	38.6386	16.1853	7.48432
	218.077	0	2.46564	2.20071	10.5807	106.518	1.27373	0	1.0073	0.895243	13.8823	11.6296		0.792059	0.319173	0	0	3.67898	51.568	1.45364	60.4707	43.9567	18.0266	8.61194
	228.462	0	0.870227	0.47158	9.51369	100.205	0.557258	0	1.0073	0.746036	12.5968	10.9964		0.792059	0	0	0	3.83894	41.4088	1.19926	49.4606	43.3387	15.5598	7.33818
	238.846	0	0.580152	0.157193	8.80239	96.5595	0.796083	0	1.0073	0.805719	12.0787	10.6006		0.678908	0.106391	0	0	3.99889	32.1914	0.817675		47.7336	10.6909	6.57044
	249.231	0	0.580152	0	7.77989	94.4701	0.995104	0	1.0073	0.805719	11.7376	10.3737		0.905211	0.28371	0	0	4.12686	24.8268	0.872187		47.5505	9.82065	6.15941
	259.615	0	0.326335	0	7.11304	90.8691	1.11452	0	1.0073	0.746036	11.2418	9.98144		1.01836	0.212782	0	0	3.99889	20.7662	0.635969		46.818	9.18127	5.92554
	270	0	0	0	6.49065	88.913	1.35334	0	1.0073	0.716195	10.9423	9.77057		0.452605	0.425565	0	0	3.93491	14.8219	0.545117		48.0388	8.52737	5.91888

## Sheet: Table H
Fig S6D
		Cortical granules_Rab11-mCherry									Yolk granules_Rab11-mCherry									Cortical granules_Rab11S25N-mCherry									Yolk granules_Rab11S25N-mCherry
	Normalized oocyte radius	n1	n2	n3	n4	n5	n6	Mean	S.E.M.		n1	n2	n3	n4	n5	n6	Mean	S.E.M.		n1	n2	n3	n4	n5	n6	Mean	S.E.M.		n1	n2	n3	n4	n5	n6	Mean	S.E.M.
	0.5	0	0	0	0	0.104159	-0.02078	0.0138965	0.0183687		0.061424	0.268976	0.046766	-0.09416	-0.37925	0.214555	0.0197185	0.0956915		-0.0699	0	0	0	-0.02158	-0.01224	-0.0172867	0.0111184		0.075388	0.318143	0.221329	0.021913	-0.18044	0.177857	0.105698	0.0715364
	0.52	0	0	0	0	0.089872	-0.03346	0.009402	0.0169962		0.087943	0.292571	0.019378	-0.02321	-0.30486	0.238045	0.0516445	0.0871489		-0.09301	0	0	-0.01033	0.002067	-0.00302	-0.0173822	0.0152295		0.076962	0.299121	0.227638	0.036959	-0.17135	0.179463	0.108132	0.0683115
	0.54	0	0	0	0	0.027656	-0.00188	0.004296	0.00468208		0.160673	0.255068	0.038273	0.008532	-0.14317	0.134079	0.0755758	0.0567502		-0.05112	0	0	-0.00078	0.007322	-0.00869	-0.008878	0.00869881		0.094573	0.242708	0.23246	0.055859	-0.08956	0.153969	0.115002	0.0507886
	0.56	-0.00928	0	0	0	-0.00454	0	-0.00230333	0.00158006		0.273575	0.220569	0.125961	-0.00077	-0.08368	-0.06106	0.0790992	0.0612512		-0.05	0	0	0.026194	0.001097	-0.00431	-0.00450317	0.0101394		0.129176	0.245769	0.157504	0.034296	-0.04117	0.13812	0.110616	0.0409998
	0.58	0	0	0.001163	0	0.002835	0.020904	0.00415033	0.0033814		0.302966	0.210496	0.198511	0.069063	-0.02556	-0.10226	0.108869	0.0633163		-0.07286	0	0	0.005601	0	0	-0.0112098	0.0123639		0.083373	0.334627	0.109861	0.033325	-0.09761	0.154819	0.103066	0.0582716
	0.6	0	-0.00216	-0.00107	-0.00139	0.017864	0.038383	0.0086045	0.00672283		0.168559	0.122215	0.143639	0.065118	0.004487	0.010244	0.0857103	0.0284421		-0.05341	0	0	0.005237	-0.00968	0	-0.00964217	0.0089739		0.022468	0.322848	0.078053	0.005184	-0.16686	0.210446	0.0786898	0.0697214
	0.62	-0.01138	-0.00946	-0.00771	-0.01214	0.053474	0.036425	0.0082015	0.0118441		0.021536	-0.04402	0.010405	0.027969	-0.06684	0.068935	0.0029975	0.0203779		-0.0221	0	0	-0.00591	-0.00114	0	-0.00485833	0.00357313		0.003306	0.30902	0.005496	0.05298	-0.17876	0.184823	0.0628108	0.0685042
	0.64	-0.0293	-0.0016	-0.00546	-0.02837	0.073716	0.017735	0.0044535	0.0156261		0.003946	-0.11532	-0.02361	-0.10005	-0.1229	0.079147	-0.0464645	0.0328109		-0.01414	-0.01736	-0.00325	-0.00816	-0.0156	-0.00899	-0.01125	0.00218527		0.010387	0.261007	-0.06064	0.002326	-0.17607	0.123466	0.026746	0.0616083
	0.66	-0.0267	0.064421	0.005636	-0.05165	0.059284	0.017241	0.011372	0.0187957		0.002455	-0.20263	0.033986	-0.21426	-0.1142	0.050963	-0.0739477	0.0486335		-0.04842	-0.02822	-0.01804	0.003657	-0.02473	-0.01095	-0.0211172	0.00715436		0.064102	0.15034	0.021245	-0.08074	-0.08867	0.024488	0.0151275	0.0368648
	0.68	-0.00209	0.099466	0.024791	-0.03918	0.030892	0.050691	0.0274283	0.0191986		-0.11356	-0.25556	0.037293	-0.25146	-0.09299	0.136682	-0.0899325	0.0636741		-0.06908	-0.00175	-0.01968	-0.00498	-0.01595	0	-0.0185733	0.0106016		0.07234	0.05983	0.025114	-0.09396	-0.09691	-0.03337	-0.0111593	0.0305668
	0.7	0.022347	0.072775	0.041608	0.007973	-0.0266	0.049069	0.027862	0.0141985		-0.16241	-0.21628	0.025483	-0.29415	-0.06488	0.107311	-0.100821	0.061931		-0.07805	-0.02879	-0.02063	0.020455	-0.02316	0.001633	-0.0214237	0.0136013		0.091342	0.055253	-0.12363	-0.07583	-0.17711	0.00556	-0.0374025	0.0429868
	0.72	0.09905	-0.03218	0.031243	0.02587	-0.03506	0.033108	0.0203385	0.0202775		-0.167	-0.22636	-0.04438	-0.3124	-0.07877	-0.07268	-0.150265	0.0427008		-0.10838	-0.03141	0.024097	0.016794	0.015562	-0.00167	-0.0141678	0.0205233		0.132833	0.165932	-0.17556	-0.13587	-0.27214	-0.05077	-0.0559292	0.0712576
	0.74	0.111368	-0.06073	0.001816	0.039922	-0.00037	-0.02397	0.0113393	0.0241463		-0.05987	-0.21329	-0.12008	-0.29511	-0.09597	-0.11586	-0.15003	0.0356679		-0.13028	-0.00772	0.013205	0.047648	0.016759	0.012062	-0.00805433	0.0255044		0.073443	0.206723	-0.07768	-0.20389	-0.31788	-0.14949	-0.078129	0.0779965
	0.76	0.04902	-0.02393	0.02464	0.047405	0.029869	-0.03198	0.0158373	0.0144221		0.074547	-0.17278	-0.1841	-0.31141	-0.10713	-0.13031	-0.138531	0.0515081		-0.09304	-0.02364	-0.03497	0.024942	-0.00836	0.00752	-0.021258	0.0168081		-0.0586	0.176171	-0.05463	-0.20329	-0.34882	-0.23361	-0.120463	0.0748247
	0.78	-0.00057	0.010825	0.016153	-0.00499	-0.02428	-0.03318	-0.006007	0.00791044		0.156989	-0.11604	-0.04377	-0.27244	-0.11788	-0.15806	-0.0918668	0.0584499		-0.09149	-0.03769	-0.09984	0.008713	0.005197	0.002753	-0.0353928	0.0202925		-0.1392	0.094427	-0.11117	-0.16121	-0.34997	-0.23123	-0.149725	0.0600224
	0.8	-0.05905	-0.08959	-0.0657	-0.0797	-0.05326	-0.00173	-0.0581717	0.0125404		0.15948	-0.1373	0.018019	-0.18134	-0.17691	-0.17347	-0.0819202	0.0573346		-0.05401	-0.02997	-0.04992	0.005515	-0.00829	-0.0109	-0.0245958	0.0098243		-0.16264	0.126622	-0.12067	-0.09015	-0.16122	-0.18989	-0.099658	0.0474809
	0.82	-0.08021	-0.01745	-0.10547	-0.08913	-0.02849	0.039252	-0.0469163	0.0223247		0.062259	-0.10108	-0.00298	-0.13601	-0.18023	-0.18274	-0.0901302	0.0407173		0.005274	-0.03228	-0.02726	-0.01818	-0.0451	-0.01208	-0.0216043	0.00712481		-0.22843	0.100825	-0.0816	-0.0388	-0.09798	-0.09351	-0.0732492	0.0434594
	0.84	-0.03624	0.073795	-0.02761	-0.0827	0.021262	0.017046	-0.00574117	0.0222901		0.056048	-0.06902	0.028873	-0.08301	-0.14979	-0.15377	-0.0617782	0.0359687		-0.00908	-0.04718	0.038816	-0.04366	-0.00621	0.010844	-0.00941167	0.0133491		-0.21723	0.11892	-0.13186	-0.04402	-0.11679	-0.04651	-0.072915	0.0463894
	0.86	0.001998	0.038411	0.060985	-0.06144	-0.00976	-0.00017	0.005004	0.0172419		0.048034	-0.06232	-0.02256	-0.0443	-0.11638	0.016121	-0.0302342	0.0237922		0.026832	0.034536	0.042737	-0.03391	0.015891	0.030463	0.0194248	0.0112629		-0.2259	0.097733	-0.13769	-0.05641	-0.1522	-0.0223	-0.0827945	0.0466389
	0.88	0.092542	-0.06127	0.053711	0.016131	-0.01739	-0.04597	0.00629233	0.0242495		0.00862	-0.02416	0.197593	-0.04429	-0.07192	0.002028	0.0113118	0.0391882		0.022417	0.028229	-0.01552	-0.02502	0.044521	0.070564	0.0208652	0.0147372		-0.1617	0.075408	-0.07166	-0.03358	-0.15161	-0.00801	-0.0585253	0.0367852
	0.9	0.133569	-0.01343	0.051546	0.107437	0.017472	-0.04561	0.0418307	0.0283475		-0.06735	-0.01695	0.246147	-0.03007	-0.03525	0	0.0160878	0.0469061		-0.00839	0.013794	-0.08859	-0.07334	0.053225	0.081058	-0.00370717	0.0275732		-0.19731	0.050453	-0.00678	-0.00423	-0.05488	-0.04248	-0.0425378	0.0343997
	0.92	0.044155	-0.00402	0.006891	0.15305	0.003371	0.035693	0.0398567	0.0239386		-0.02009	-0.01541	0.257152	-0.00113	-0.02659	0	0.032322	0.0451694		0.059832	0.020718	-0.03454	-0.01946	0.000695	0.039806	0.0111752	0.0146248		-0.15033	0.250133	-0.13731	0	-0.00743	-0.09541	-0.0233912	0.0605241
	0.94	-0.07162	-0.03308	-0.06203	0.06604	0.034577	0.080507	0.002399	0.0271263		0.142605	0.150971	0.241423	0	-0.01133	0	0.0872782	0.043142		0.075144	0.012844	0.018707	-0.05174	-0.01785	0.03263	0.0116225	0.017712		-0.07364	0.353118	-0.13271	0	-0.03516	-0.31803	-0.0344037	0.0900009
	0.96	-0.04902	0.011911	0.00186	0.010105	0.048308	0.039532	0.0104493	0.0140139		0.144327	0.352287	0.093319	0	0	0	0.0983222	0.0564628		0.057683	0.027182	0.016719	-0.05798	0.013964	0.091078	0.0247743	0.0204246		-0.02917	0.017344	0.045925	0	-0.05383	-0.47791	-0.0829402	0.0802666
	0.98	-0.00071	-0.01568	-0.00486	-0.01242	0.014819	-0.00137	-0.00337017	0.00438776		0.017789	0.429431	0	0	0	0	0.0745367	0.0710383		0.002535	0.027982	0	0.06725	0.104148	0	0.0336525	0.0176671		-0.0102	0	0.426391	0	-0.07674	-0.24513	0.0157202	0.090629
	1	0	-0.04273	0.008292	0	0.011511	0	-0.00382117	0.00804053		0	0.5	0	0	0	0	0.0833333	0.0833333		-0.02878	0.000862	0	0.046569	0.085526	0	0.0173628	0.0168361		0	0	1	0	-0.11494	0	0.14751	0.171528
