# Supplementary material for: Yolk granule fusion and microtubule aster formation regulate cortical granule translocation and exocytosis in zebrafish oocytes
Source: PLoS Biol. 2023 Jun 8;21(6):e3002146. doi: 10.1371/journal.pbio.3002146 (PMC10284390; doi:10.1371/journal.pbio.3002146)
Supplement: S5 Data — (XLSX) [file pbio.3002146.s012.xlsx]

## Sheet: Table A
Fig 5A'
		Normalized yolk granule area (um^2)_ DMSO																		Normalized yolk granule area (um^2)_ Ouabain
	Time (min)	n1	n2	n3	n4	n5	n6	n7	n8	n9	n10	n11	n12	n13	n14	n15	Mean	S.E.M.		n1	n2	n3	n4	n5	n6	n7	n8	n9	n10	n11	n12	n13	n14	Mean	S.E.M.
	0	1	1	1	1	1	1	1	1	1	1	1	1	1	1	1	1	0		1	1	1	1	1	1	1	1	1	1	1	1	1	1	1	0
	5	0.989433	0.920723	0.978684	0.956366	0.995557	0.978495	0.99659	0.987386	0.921379	0.962256	1.06109	1.00713	1.04345	0.969436	1.02388	0.986124	0.0100714		1.01131	1.01469	0.975415	0.976898	0.962719	0.989292	0.959057	0.966242	0.995556	1.0211	0.976808	0.96388	1.01538	0.972405	0.985768	0.00587056
	10	0.930491	0.915758	0.90011	0.896622	0.946789	0.951682	0.977346	0.947901	0.879033	0.921656	1.05302	1.01621	1.02287	0.948205	1.01538	0.954871	0.0134029		1.05516	1.01318	0.922868	1.00531	0.950435	0.982574	0.957883	0.9918	0.996194	1.00731	0.996006	0.969393	0.987033	0.994343	0.987821	0.0084318
	15	0.959225	0.904872	0.869272	0.803147	0.946638	0.890756	0.940222	0.933783	0.818915	0.921475	1.00725	1.04495	1.01334	0.955922	0.977794	0.932504	0.0175392		1.04857	1.03075	0.917711	1.0037	0.980647	0.994189	0.969652	1.02793	1.03126	1.02264	0.995224	0.95813	0.990164	0.936018	0.993327	0.0102259
	20	0.908221	0.86823	0.829291	0.776557	0.925373	0.844443	0.966047	0.940478	0.805549	0.909502	0.951573	1.06303	1.0093	0.931762	0.948393	0.91185	0.0198191		1.06644	1.04137	0.902021	0.994531	0.959864	1.01773	0.979263	1.04361	1.05233	1.03909	0.979993	0.980621	0.970589	0.93808	0.997538	0.0127679
	25	0.87696	0.828447	0.804118	0.745906	0.890092	0.844393	1.00769	0.919733	0.75875	0.899185	0.93794	1.05637	1.00188	0.934016	0.899337	0.893654	0.0229432		1.03722	1.04194	0.894975	0.995822	0.942432	0.991167	0.977171	1.03327	1.01004	1.03243	0.952669	0.992309	0.998901	0.92705	0.987671	0.0119197
	30	0.886321	0.872905	0.815742	0.83734	0.905607	0.816837	0.99213	0.9062	0.761305	0.900721	0.914035	1.07388	0.984635	0.956201	0.888307	0.900811	0.020417		0.991259	1.07803	0.883288	1.02655	0.954849	0.982816	0.983863	1.05652	1.00056	1.03625	0.979002	0.974891	1.00382	0.873612	0.987523	0.0152768
	35	0.908389	0.891722	0.807752	0.873593	0.930836	0.845353	0.915312	0.932194	0.766885	0.909487	0.934058	1.05502	0.966678	0.952622	0.870622	0.904035	0.0176459		0.975378	1.03184	0.898337	0.971208	0.895977	0.946131	0.983502	1.06667	0.993619	1.0286	0.95006	0.971184	1.0086	0.866942	0.970576	0.0150211
	40	0.922003	0.908521	0.800068	0.895286	0.931748	0.844419	0.914607	0.92393	0.765736	0.875567	0.961314	1.06549	0.933663	0.955246	0.907813	0.907027	0.0180902		0.928275	1.0672	0.900752	0.954063	0.882769	0.977699	1.0032	1.10207	0.993304	1.04828	0.9871	0.930811	1.00541	0.894191	0.976794	0.0177441
	45	1.005	0.94037	0.814063	0.910946	0.938189	0.820766	0.889901	0.893209	0.752353	0.887764	0.989113	1.06793	0.916664	0.972159	0.900072	0.913234	0.020586		0.936273	1.03087	0.907977	0.989567	0.884471	0.942254	1.00572	1.11964	0.97424	1.05872	1.01218	0.926272	1.01293	0.866026	0.976225	0.0188283
	50	1.00568	0.935396	0.839144	0.967673	0.917645	0.831028	0.914657	0.934755	0.787886	0.926269	0.99308	1.03161	0.877524	0.965795	0.952704	0.925389	0.0175093		0.951744	1.05581	0.915437	0.966374	0.889671	0.899193	1.03706	1.12721	0.962079	1.04191	1.04453	0.931504	1.04537	0.847897	0.979699	0.0213435
	55	1.02009	0.978746	0.841642	0.949581	0.923216	0.833028	0.964277	0.900139	0.780555	0.952986	1.02333	1.0491	0.888921	0.970045	0.976199	0.93679	0.0196021		0.959663	1.06836	0.902785	0.971474	0.86976	0.873672	1.03147	1.1672	0.948197	1.05255	1.06963	0.935597	1.04978	0.815336	0.979676	0.0260671
	60	1.05482	0.926039	0.863062	0.946496	0.898025	0.824894	0.957466	0.883484	0.815027	0.96938	1.05687	1.08054	0.894305	0.958121	0.958552	0.939139	0.0207587		0.961001	1.02973	0.909112	0.981616	0.871281	0.893399	1.03815	1.1682	0.945498	1.09134	1.10123	0.90819	1.06559	0.845144	0.986391	0.02614
	65	1.04448	0.871818	0.912926	0.991898	0.898948	0.793917	0.964285	0.883221	0.820388	0.999786	1.07541	1.09512	0.918481	0.96123	1.01677	0.949912	0.0230365		0.980736	1.05566	0.880653	1.01208	0.879478	0.891761	1.00634	1.17815	0.918734	1.10178	1.10408	0.954248	1.08622	0.832385	0.991593	0.0277651
	70	1.09048	0.879676	1.00186	1.05984	0.88873	0.791077	1.01767	0.898703	0.871045	1.01303	1.13148	1.09616	0.917526	0.976662	0.992751	0.975112	0.0252881		1.0036	1.04173	0.901885	0.984579	0.887725	0.916708	1.0153	1.13299	0.90097	1.12325	1.11253	0.93219	1.09765	0.793777	0.988921	0.0279017
	75	1.06762	0.875039	1.0335	1.04222	0.874541	0.845302	1.08618	0.89675	0.84973	1.02734	1.17358	1.09515	0.911391	0.967591	0.981742	0.981846	0.0265166		1.03476	1.0601	0.915725	0.970902	0.873735	0.918069	0.987393	1.14365	0.886346	1.12433	1.12314	0.973031	1.11074	0.792824	0.99391	0.0291972
	80	1.04837	0.874695	1.05793	1.08952	0.878957	0.852208	1.13283	0.878881	0.863756	1.04102	1.17047	1.11697	0.917877	0.95456	0.949088	0.988476	0.0285037		1.0383	1.07318	0.893799	0.974033	0.863452	0.945071	0.967437	1.12518	0.858957	1.13553	1.10391	0.933392	1.15829	0.761524	0.988003	0.0323589
	85	1.11722	0.870637	1.09849	1.14098	0.896124	0.889481	1.13559	0.898527	0.913508	1.05873	1.23756	1.09477	0.945768	0.95513	0.915365	1.01119	0.030731		1.04837	1.10695	0.915868	0.964748	0.867954	0.941232	0.954612	1.17709	0.870331	1.12517	1.12758	0.901532	1.16421	0.763881	0.994967	0.034548
	90	1.09099	0.89539	1.09601	1.13836	0.922251	0.923474	1.13219	0.955416	0.980407	1.12167	1.24981	1.09768	0.956336	0.952385	0.90904	1.02809	0.0281736		1.05224	1.159	0.902012	0.955198	0.874086	0.980439	0.93168	1.17874	0.878724	1.1175	1.11594	0.906001	1.19555	0.744662	0.999413	0.0368169
	95	1.12405	0.869466	1.09202	1.15697	0.937066	0.954537	1.19981	1.00254	1.03442	1.19509	1.29765	1.10626	0.979156	0.92526	0.873782	1.04987	0.0334714		1.05899	1.16814	0.92644	0.931952	0.866323	0.97227	0.933852	1.14859	0.877849	1.15562	1.0971	0.913534	1.18393	0.752567	0.999083	0.0361598
	100	1.13268	0.852602	1.08762	1.1623	0.969777	0.990341	1.23448	1.03714	1.09075	1.23483	1.34016	1.14326	0.977237	0.929966	0.884942	1.07121	0.0360514		1.02225	1.15999	0.91087	0.924705	0.873004	0.982054	0.923169	1.19285	0.888625	1.16826	1.12446	0.901637	1.19911	0.744866	1.00113	0.0385057
	105	1.18701	0.898726	1.11158	1.12428	1.00158	1.05586	1.22172	1.07125	1.13939	1.27605	1.40878	1.12708	0.977157	0.946701	0.906002	1.09688	0.0365663		1.03198	1.19764	0.937225	0.946379	0.890022	0.972728	0.899164	1.20372	0.914643	1.16349	1.11587	0.880658	1.1901	0.728221	1.00513	0.0394137
	110	1.14779	0.86433	1.1118	1.15728	1.06085	1.10022	1.27526	1.185	1.19306	1.29416	1.44893	1.15635	0.94128	0.93868	0.851066	1.11507	0.0426381		1.01195	1.19517	0.919336	0.928645	0.876309	0.990235	0.902886	1.21774	0.895495	1.16091	1.0552	0.860186	1.19606	0.719404	0.994967	0.0404845
	115	1.12165	0.870303	1.14177	1.14755	1.07287	1.11873	1.24999	1.24611	1.25232	1.38452	1.4566	1.1621	0.944763	0.976856	0.841907	1.13254	0.0451103		1.02921	1.30161	0.923129	0.918046	0.864904	0.99695	0.91366	1.18902	0.90077	1.13181	1.05896	0.85576	1.20095	0.70882	0.999543	0.0433842
	120	1.12708	0.855464	1.17372	1.15031	1.11235	1.18057	1.28305	1.33284	1.24709	1.36991	1.52721	1.13533	0.906564	0.999255	0.872435	1.15155	0.0488245		1.02883	1.30485	0.943913	0.929816	0.834335	1.05035	0.930698	1.13268	0.920052	1.12637	1.0394	0.847898	1.18627	0.693873	0.99781	0.0425567
	125	1.12663	0.900366	1.164	1.09928	1.12069	1.19492	1.28268	1.34046	1.25201	1.46517	1.53215	1.17039	0.905611	1.0316	0.826119	1.16081	0.0514305		1.00454	1.33069	0.947332	0.947269	0.839162	1.11379	0.955742	1.17064	0.901957	1.12879	1.00404	0.837737	1.26056	0.68449	1.00905	0.0470944
	130	1.11099	0.869749	1.16958	1.06672	1.14868	1.25556	1.33859	1.41207	1.28026	1.50704	1.66224	1.14485	0.883427	1.00113	0.867746	1.18124	0.0604698		1.01261	1.36086	0.938971	0.94302	0.835318	1.09637	0.939643	1.15039	0.86764	1.11137	1.00465	0.84871	1.25581	0.679327	1.00319	0.048094
	135	1.11	0.900079	1.15005	1.14987	1.18084	1.30957	1.35605	1.44119	1.30453	1.60044	1.72205	1.19055	0.869157	1.06579	0.853945	1.21361	0.0649656		1.02777	1.41972	0.945507	0.967836	0.825469	1.11448	0.94177	1.141	0.870076	1.08152	0.967191	0.825981	1.24957	0.658857	1.00262	0.0514207
	140	1.14204	0.901748	1.14557	1.17526	1.21294	1.37923	1.33981	1.45271	1.27213	1.58869	1.76886	1.17675	0.87882	1.04141	0.830684	1.22044	0.067275		1.04748	1.41282	0.957999	0.903815	0.820024	1.13272	0.906174	1.14678	0.865944	1.12716	0.958642	0.826673	1.24863	0.654066	1.00064	0.0530094
	145	1.13688	0.902939	1.16151	1.18531	1.27439	1.35919	1.4364	1.47584	1.26112	1.6089	1.73583	1.16969	0.857392	1.06829	0.865642	1.23329	0.0671047		1.04349	1.43885	0.937285	0.922499	0.844853	1.16152	0.937087	1.12467	0.855566	1.12964	0.947783	0.826557	1.23199	0.658033	1.00427	0.0531979
	150	1.12259	0.855284	1.12183	1.19443	1.29358	1.41222	1.4026	1.50415	1.27031	1.64549	1.71982	1.17823	0.842251	1.03545	0.836193	1.22896	0.0712885		1.05128	1.40884	0.97814	0.935921	0.84921	1.15765	0.932068	1.1202	0.876331	1.1142	0.955296	0.848319	1.23139	0.642258	1.00722	0.0510949
	155	1.12454	0.835153	1.08229	1.27113	1.38474	1.44138	1.42643	1.51055	1.27321	1.66999	1.72911	1.18882	0.863463	1.0618	0.852329	1.24766	0.0731376		1.04752	1.46572	0.951888	0.919948	0.835899	1.18142	0.96337	1.1407	0.900471	1.09274	0.95663	0.846077	1.23204	0.6579	1.01374	0.0535123
	160	1.13412	0.871332	1.09872	1.25224	1.43493	1.50379	1.40725	1.56706	1.19392	1.73862	1.80359	1.21398	0.854436	1.05496	0.800609	1.26197	0.0801052		1.0688	1.47585	0.945537	0.935846	0.830322	1.18497	0.957201	1.13186	0.914258	1.07689	0.922222	0.843211	1.29074	0.635178	1.01521	0.0563912
	165	1.15127	0.873096	1.10996	1.2807	1.48389	1.49628	1.40438	1.563	1.17794	1.73045	1.77653	1.24191	0.889885	1.05348	0.796453	1.26862	0.0784265		1.09099	1.44268	0.92949	0.941131	0.811952	1.17942	0.98161	1.09435	0.930292	1.07572	0.931554	0.871172	1.28618	0.642563	1.01494	0.0538563
	170	1.16499	0.856029	1.10586	1.3939	1.49926	1.50578	1.41049	1.56023	1.19993	1.64773	1.78347	1.27978	0.895208	1.07417	0.82541	1.28015	0.0763165		1.08577	1.53343	0.92695	0.947168	0.833121	1.15301	1.01299	1.10448	0.947936	1.05847	0.940803	0.849926	1.33504	0.630998	1.02572	0.0590064
	175	1.20904	0.851823	1.12053	1.40365	1.52211	1.48778	1.41762	1.57686	1.24323	1.74708	1.75777	1.26634	0.916805	1.0502	0.817314	1.29254	0.0781436		1.08773	1.44897	0.95789	0.956401	0.833972	1.10393	0.995027	1.08472	0.9305	1.0782	0.941118	0.854395	1.27576	0.62633	1.0125	0.0528118
	180	1.19007	0.863254	1.10848	1.34684	1.558	1.53666	1.45681	1.66243	1.22443	1.76984	1.80249	1.24373	0.913231	1.0574	0.812495	1.30308	0.0830465		1.09287	1.44232	0.940714	0.972116	0.844981	1.12641	0.972778	1.08137	0.928539	1.05848	0.936125	0.832316	1.32268	0.659026	1.01505	0.0531365
	185	1.17051	0.821107	1.12119	1.42317	1.5376	1.54081	1.47169	1.70073	1.17219	1.74298	1.8177	1.29735	0.937579	1.0855	0.791313	1.30876	0.0848896		1.12026	1.39708	0.92103	0.936954	0.876225	1.16307	0.96641	1.05818	0.91491	1.06977	0.936403	0.866734	1.30011	0.638594	1.01184	0.0514304
	190	1.16137	0.864702	1.14199	1.40875	1.51617	1.48534	1.45514	1.62639	1.251	1.6986	1.85813	1.30513	0.958918	1.0709	0.773811	1.30509	0.0809263		1.126	1.38897	0.900176	0.957778	0.870138	1.11404	0.976576	1.04879	0.927497	1.04427	0.945091	0.858393	1.29791	0.627329	1.00593	0.0507713
	195	1.19164	0.842938	1.17216	1.42766	1.55588	1.56038	1.49084	1.60381	1.24186	1.68366	1.84654	1.3473	0.978738	1.08436	0.753493	1.31875	0.0819382		1.11134	1.32914	0.87404	0.958927	0.866877	1.16019	0.954881	1.06605	0.939242	1.0701	0.971113	0.862675	1.29485	0.648172	1.00769	0.048395
	200	1.18401	0.844389	1.20468	1.47914	1.591	1.57331	1.55284	1.60594	1.22595	1.6561	1.87463	1.35459	0.989072	1.05408	0.770301	1.33067	0.0836152		1.10526	1.36763	0.906108	0.94147	0.870016	1.16605	0.970332	1.0775	0.963149	1.06416	0.953922	0.874809	1.32215	0.647687	1.01645	0.0501217
	205	1.2226	0.825389	1.18608	1.48895	1.5992	1.64952	1.5516	1.61574	1.26704	1.76062	1.90446	1.36557	0.99404	1.0779	0.741354	1.35	0.0887762		1.08826	1.28865	0.894188	0.918868	0.865246	1.16667	0.982257	1.09551	0.945455	1.07929	0.941352	0.882408	1.30911	0.647196	1.00746	0.047465
	210	1.23599	0.861051	1.14991	1.47271	1.60862	1.6855	1.53811	1.63056	1.27841	1.75124	1.89972	1.35807	1.00202	1.07205	0.742281	1.35242	0.0882817		1.07643	1.32087	0.882977	0.939287	0.888524	1.182	0.971635	1.14161	0.946734	1.07153	0.955755	0.903837	1.32347	0.652241	1.01835	0.0487539
	215	1.22486	0.813051	1.12709	1.48706	1.59963	1.65777	1.57132	1.61353	1.3294	1.72654	1.88745	1.36793	0.988464	1.07833	0.728464	1.34673	0.0891751		1.08139	1.3041	0.851962	0.951864	0.910701	1.16393	0.976721	1.13275	0.94687	1.07252	0.951878	0.869101	1.30049	0.651844	1.01186	0.04766
	220	1.21772	0.776894	1.13744	1.53627	1.63516	1.62855	1.57343	1.73622	1.34251	1.75794	1.90804	1.39227	0.990718	1.06394	0.73132	1.3619	0.093987		1.04803	1.2418	0.866001	0.942845	0.901646	1.17774	0.993248	1.10339	0.94709	1.04628	0.950626	0.831352	1.32668	0.653091	1.00213	0.0466939
	225	1.22743	0.799461	1.16223	1.53672	1.62233	1.67955	1.63481	1.67658	1.36586	1.86961	1.90563	1.38622	0.978722	1.07248	0.722264	1.37599	0.0960615		1.05112	1.22141	0.862854	0.978328	0.908873	1.15977	0.979486	1.08234	0.94145	1.02211	0.939052	0.82584	1.31051	0.658593	0.995838	0.0446377
	230	1.23733	0.863597	1.13478	1.54308	1.61883	1.72173	1.76147	1.61905	1.39185	1.86923	1.90031	1.4082	1.00121	1.09631	0.698181	1.39101	0.0963198		1.04536	1.23532	0.85652	0.940901	0.899879	1.15934	0.984035	1.10725	0.955346	1.01402	0.972089		1.31119	0.655527	1.01052	0.0470757
	235	1.26087	0.80221	1.1724	1.55113	1.67297	1.75825	1.63707	1.65861	1.39839	1.81405	1.91232	1.41566	0.99969	1.11258	0.693583	1.39065	0.0964124		1.04621	1.23545	0.844181	0.955748	0.928174	1.16273	0.958103	1.11938	0.944791	0.98749	0.907025		1.29587	0.659034	1.0034	0.0471599
	240	1.22494	0.808083	1.18526	1.59861	1.68734	1.70346	1.68379	1.72237	1.42796	1.86037	1.8726	1.41565	1.00346	1.11082	0.71941	1.40161	0.0967575		1.05845	1.24546	0.85689	0.952395	0.923911	1.16359	0.966383	1.09884	0.975438	0.97104	0.887766		1.26909	0.66004	1.00225	0.0461201
	245	1.37687	0.835289	1.19367	1.51832	1.6609	1.69328	1.70175	1.73327	1.43393	1.73565	1.85747	1.44917	0.999776	1.12904	0.687094	1.40037	0.0925705		1.08323	1.18387	0.837513	0.96125	0.922246	1.17322	0.953221	1.1336	0.939262	0.974577	0.892855		1.29903	0.644449	0.999871	0.0477962
	250	1.24605	0.867465	1.13134	1.48871	1.67257	1.78099	1.70978	1.75983	1.50675	1.69341	1.89757	1.42429	0.998277	1.15596	0.709568	1.40284	0.0945012		1.09081	1.21617	0.820019	0.944121	0.907622	1.17431	0.960922	1.14109	0.935746	0.958505	0.905086		1.28094	0.648658	0.998769	0.0485724
	255	1.29667	0.840243	1.18912	1.47265	1.69353	1.83346	1.74006	1.74696	1.51135	1.64119	1.96438	1.41985	1.00196	1.12505	0.728838	1.41369	0.0964857		1.09279	1.23773	0.832999	0.899696	0.900367	1.14775	0.945165	1.1459	0.948895	0.998886	0.917541		1.27338	0.670076	1.00086	0.0475097
	260	1.22968	0.8616	1.10542	1.55092	1.68182	1.82122	1.81918	1.70305	1.55863	1.71193	1.93468	1.46106	1.02529	1.13313	0.71054	1.42054	0.0986955		1.08711	1.19904	0.829528	0.902883	0.910067	1.11654	0.940318	1.15194	0.960114	0.997412	0.898308		1.25403	0.656234	0.992579	0.0458499
	265	1.25753	0.850675	1.11548	1.47558	1.77161	1.81681	1.88984	1.67419	1.52118	1.64245						1.50153	0.105727		1.10587	1.17863	0.849014	0.91072						0.957299	0.889419		1.25695	0.678949	0.978357	0.0672534
	270	1.31522	0.854498	1.12449	1.392	1.74032	1.78266	1.76653	1.69258	1.55017	1.63384						1.48523	0.0981783		1.13559	1.20099	0.855621	0.932535						0.921176	0.900575		1.21627	0.697535	0.982536	0.0649305

## Sheet: Table B
Fig 5B'
		Cortical granules_DMSO												Yolk granules_DMSO												Cortical granules_Ouabain											Yolk granules_Ouabain
	Normalized oocyte radius	n1	n2	n3	n4	n5	n6	n7	n8	n9	Mean	S.E.M.		n1	n2	n3	n4	n5	n6	n7	n8	n9	Mean	S.E.M.		n1	n2	n3	n4	n5	n6	n7	n8	Mean	S.E.M.		n1	n2	n3	n4	n5	n6	n7	n8	Mean	S.E.M.
	0.5	0	0	0	0.004254	0	0	0	-0.03667	0	-0.00360178	0.00416005		-0.00735	0.148487	-0.10431	0.056043	0.100704	0.098263	-0.0194	0.234241	-0.04102	0.0517398	0.03511		0	0.004518	0	-0.03013	0	-0.02534	0	0	-0.006369	0.00471667		0.168391	-0.02717	-0.04342	0.040975	-0.04314	0.04929	0.049847	0.037813	0.0290733	0.0246769
	0.52	0	0	0	0	0	0	0	-0.03035	0	-0.00337222	0.00337222		0.058579	0.16394	0.031489	0.041735	0.020407	-0.08943	-0.09533	0.205752	0.02881	0.0406613	0.0330881		0	0.026394	0	-0.01222	0.004649	-0.011	0	0	0.000977875	0.0041853		0.060551	-0.08464	0.005765	0.10275	-0.05987	0.057197	-0.00526	0.134578	0.0263839	0.0270076
	0.54	0	0	0	0.004889	0	0	-0.01165	-0.06615	0	-0.00810122	0.00740193		0.085332	0.144924	0.098038	0.028738	-0.02623	-0.01892	-0.12834	0.255806	0.111999	0.0612608	0.0373504		0	0.01154	0	-0.00755	0.004705	-0.03716	0	0.001926	-0.00331737	0.00519073		-0.10617	-0.11774	0.078352	0.074918	-0.02001	0.025907	-0.00717	0.262234	0.0237901	0.0427301
	0.56	0	0	0	0.038238	0	0	0.013613	-0.03735	0	0.00161122	0.00647551		0.04158	0.091334	0.039429	0.045653	0.036655	0.029499	-0.20581	0.102918	0.196917	0.0420194	0.0356991		0	0.015843	0	-0.01489	0.027692	-0.07503	0	0.014921	-0.003933	0.0111547		-0.11439	0.00795	-0.0926	-0.06914	-0.07567	0.103317	-0.02833	0.185748	-0.0103894	0.037164
	0.58	0	0	-0.00229	0.046081	0	0	0.046514	-0.02063	0	0.00774167	0.00761801		0.043189	-0.01707	0.099312	-0.0421	0.108748	0.063129	-0.19819	-0.03673	0.15185	0.0191264	0.0353549		0	0.012973	0	-0.00946	0.012238	-0.05317	0	0.011007	-0.0033015	0.00763984		-0.03456	0.097591	-0.16741	-0.07892	-0.0456	0.069727	0.015902	0.060316	-0.0103692	0.0313234
	0.6	0	0	-0.00155	0.033502	0	0	0.031381	-0.01127	0	0.00578478	0.00518464		0.028009	-0.09681	0.070889	-0.12035	0.145618	0.033869	-0.25423	-0.06966	-0.01018	-0.0303161	0.0396749		0	0.020481	-0.00112	0.004245	0.023918	-0.00929	0.002139	0.005053	0.00567825	0.00393993		-0.01362	0.131208	-0.08947	0.008082	0.081758	-0.01371	0.126355	-0.0079	0.0278379	0.0274421
	0.62	0	0	-0.01807	0.078524	0	0	0.014559	-0.00109	0	0.00821367	0.00920335		0.06375	-0.05225	0.011565	-0.0415	0.097297	0.069568	-0.16699	-0.03063	-0.05542	-0.0116233	0.0272936		-0.00439	-0.02534	-0.01033	0.024096	0.022799	-0.05945	0.013834	-0.00299	-0.00522138	0.00980618		-0.01012	0.02227	0.062128	0.05032	-0.03593	-0.06574	0.155295	-0.03447	0.0179691	0.0251157
	0.64	0	0	-0.02277	0.07534	0	0	-0.00045	-0.01494	0	0.00413111	0.00932768		0.027405	0.112571	0.036635	-0.08007	0.203909	-0.03552	-0.24011	0.028976	-0.08674	-0.00366044	0.0424776		-0.01942	-0.03075	-0.03233	0.018092	0.035827	-0.08223	0.018357	-0.04976	-0.0177768	0.0140316		-0.01227	-0.05625	0.181799	0.032755	-0.03941	0.029671	0.059358	0.08566	0.0351641	0.0270055
	0.66	0	0	-0.01349	0.063902	0	0	0.025877	-0.02558	0	0.00563433	0.00858268		-0.00594	0.174748	0.057734	-0.09343	0.195309	-0.12293	-0.26205	0.131357	-0.04676	0.00311533	0.050541		-0.01939	0.009921	-0.03277	0.012466	0.017391	-0.08959	0.016354	-0.09856	-0.0230223	0.0167832		-0.07817	-0.04368	0.145031	-0.06574	-0.04052	0.086042	-0.03345	0.135281	0.0130992	0.0328597
	0.68	0	0	-0.00167	0.032882	0	0	0.064303	0.005335	0	0.0112056	0.00756203		-0.02701	0.234626	0.072104	-0.03538	0.18715	-0.02791	-0.13349	0.053592	0.038529	0.0402457	0.038303		0.009812	0.013143	-0.02323	0.028819	0.012327	-0.05944	0.01277	-0.14912	-0.0193649	0.0210119		-0.05382	0.030149	-0.01075	-0.09346	-0.0331	0.039389	-0.05984	0.165389	-0.00200537	0.0287244
	0.7	0	0.002789	0.024311	-0.01754	0	0	0.113011	0.028098	0	0.016741	0.0128804		-0.05115	0.148587	0.027456	-0.00095	0.152257	0.043557	-0.18514	0.106608	0.004142	0.027263	0.0352567		-0.02198	0.003243	-0.02462	0.044365	0.001553	-0.07959	0.014603	-0.17592	-0.0297932	0.0244456		-0.03758	0.038804	-0.03905	-0.12299	-0.0668	0.002762	-0.09945	0.132219	-0.0240106	0.0289085
	0.72	0	0.017378	0.001758	-0.03483	0	0	0.11616	0.031418	0.022424	0.0171453	0.0138722		0.004048	0.078133	-0.025	0.011462	0.081599	0.10648	-0.19961	0.052312	-0.00341	0.0117793	0.0303263		-0.00781	-0.05195	-0.03542	-0.02277	-0.00599	-0.07399	0.001287	-0.20676	-0.0504254	0.0240731		-0.00258	0.073068	-0.06062	-0.0435	-0.07871	-0.00091	-0.06327	0.100937	-0.00944813	0.0233704
	0.74	-0.00923	0.036945	-0.03554	-0.02186	0	0	0.053515	0.065126	0.048246	0.0152447	0.0120948		0.014536	-0.05728	-0.02715	0.003874	0.007595	0.116203	-0.24684	-0.11058	-0.11648	-0.0462358	0.034418		0.000841	-0.10698	-0.03117	-0.06025	0.003843	-0.03483	0.018216	-0.20501	-0.0519175	0.0260742		-0.06903	0.069874	-0.09391	0.031867	-0.07471	-0.01771	-0.00722	0.10045	-0.00754862	0.0250228
	0.76	0.00525	0.037796	-0.02548	0.016627	0.01237	0	0.082071	0.077795	0.037558	0.0271097	0.0118549		-0.0383	-0.06325	-0.17002	-0.00595	-0.06847	0.111289	-0.03141	-0.14461	-0.03147	-0.0491323	0.0270406		-0.0559	-0.14244	-0.08215	-0.10067	-0.02096	-0.04912	-0.01999	-0.12381	-0.07438	0.0161569		-0.07126	0.054467	-0.11246	0.156449	-0.00966	0.041613	0.03019	0.082578	0.0214896	0.0301867
	0.78	0.037917	0.019009	-0.02376	0.034842	0.002973	-0.00088	0.112431	0.131282	0.045265	0.0398977	0.0171535		-0.06031	-0.0627	-0.14999	0.021581	0.021255	0.002723	0.185419	-0.21576	-0.10219	-0.0399969	0.0387241		-0.07259	-0.09022	-0.12196	-0.19893	-0.01202	-0.05449	-0.05014	-0.09337	-0.086715	0.0198413		-0.09875	0.073168	-0.09524	0.141057	-0.06088	0.011629	0.103052	0.057564	0.01645	0.0326461
	0.8	0.024921	0.034	-0.03823	-0.02274	-0.01928	0.021121	0.06551	0.157437	0.026543	0.027698	0.0195261		-0.05742	-0.15236	-0.04824	0.057306	0.057383	-0.11614	0.212838	-0.26714	-0.10892	-0.0469659	0.0467823		0.030925	0.000417	-0.13805	-0.19739	-0.00686	-0.04067	-0.01459	-0.07768	-0.0554872	0.027482		-0.17554	0.088478	0.016285	0.060965	-0.02918	0.087795	0.004813	0.065638	0.0149067	0.0309775
	0.82	-0.03018	0.006612	-0.03369	0.045936	-0.01375	0.029487	0.069728	0.107683	0.003105	0.0205479	0.0157787		-0.11847	-0.18049	-0.02388	-0.01554	-0.05161	-0.06265	-0.06944	-0.20291	-0.04248	-0.0852744	0.0224739		0.147943	-0.00295	-0.2589	-0.19037	-0.01727	-0.01924	0.034132	0.011548	-0.0368884	0.0455613		-0.09185	0.074717	0.161154	0.110418	-0.01693	0.119002	-0.08053	0.064077	0.0425073	0.0334786
	0.84	-0.03659	0.024627	-0.03781	0.064375	0.019227	0.035749	0.06617	-0.03266	0.004696	0.011976	0.0136133		-0.17013	-0.03584	-0.00158	-0.03757	-0.07834	0.211293	-0.27043	-0.04209	0.020477	-0.0449122	0.0440319		0.03975	0.009841	-0.17495	-0.19926	-0.036	-0.10557	0.058728	0.011623	-0.0494797	0.0349561		-0.06061	-0.01216	0.163343	0.128323	-0.00076	0.067774	-0.02433	0.04647	0.0385062	0.0275333
	0.86	0.004218	0.020736	-0.00557	0.03886	0.030151	0.044237	0.064408	-0.06947	0.059871	0.0208268	0.0136982		-0.1217	-0.06621	0.009464	0.099095	-0.18042	0.162925	-0.10869	0.091889	0.089347	-0.0027	0.0402034		0.022417	0.12037	-0.08531	-0.24335	-0.02799	-0.05209	0.000375	0.016908	-0.0310837	0.0372112		-0.10636	-0.02285	0.050228	0.127043	-0.03098	-0.00078	0.033039	0.036963	0.0107879	0.0242695
	0.88	0.004723	0.071538	-0.00849	0.056949	0.049098	0.086876	0.07461	-0.12984	0.048971	0.0282706	0.0223742		-0.27337	-0.09908	0.022668	0.112393	-0.06937	0.181354	-0.04624	0.106506	-0.01143	-0.00850767	0.0453928		0.009888	0.235818	-0.05263	-0.19355	0.031259	0.107145	0.001307	0.046271	0.0231885	0.0435557		-0.08409	-0.00106	-0.03721	0.077013	-0.03664	0.036691	-0.00853	0.014567	-0.00490738	0.0175096
	0.9	0.040637	0.055613	0.029483	0.03861	0.077241	0.092398	0.117568	-0.12462	0.036404	0.0403704	0.0228575		-0.33374	-0.26508	0.020408	0.092913	-0.19737	0.133672	-0.03461	0.16071	-0.21464	-0.0708597	0.0618498		-0.06705	0.135769	-0.03023	-0.04977	0.05258	0.023404	0.035812	0.017422	0.0147421	0.0229439		-0.02697	-0.00292	-0.07277	0.039544	-0.00198	0.037104	-0.04281	0.013229	-0.00719663	0.0137381
	0.92	0.0563	0.099576	0.011893	0.086164	0.132162	0.11725	0.144839	-0.07926	0.052985	0.069101	0.0232613		-0.19051	0.130357	0	-0.032	-0.0867	0.097664	-0.03007	0.202393	-0.30698	-0.0239829	0.0530059		0.034608	0.045339	0.034706	0.067524	0.033051	0.024968	0.045317	0.022077	0.0384487	0.00508443		-0.01849	0.004035	-0.08145	-0.02425	-0.01216	0.025885	-0.01684	0.007884	-0.0144232	0.0112438
	0.94	0.007603	0.080529	0.026179	0.079199	0.186631	0.181059	0.225992	-0.05532	0.094617	0.0918321	0.0307997		0.000672	0.125533	0	-0.05035	0.017021	-0.11767	-0.08575	0.121588	-0.40988	-0.0443151	0.0533456		0.126799	-0.08974	0.103952	0.091687	0.017477	0.02215	-0.00506	0.014101	0.0351708	0.0248094		0.002407	-0.00299	-0.06241	-0.00028	-0.01495	0.023713	-0.01251	0	-0.0083775	0.00875323
	0.96	-0.0081	0.051415	0.007466	0.120794	0.179104	0.278903	0.256918	-0.03857	0.27127	0.124356	0.0423485		0	0.250966	0	-0.00277	0.111107	-0.23368	0.000948	0.07957	-0.14716	0.00655344	0.0467773		0.232078	0.054321	-0.08767	0.116086	0.037404	0.061988	-0.03395	-0.03358	0.0433346	0.0354742		-0.02586	0	-0.00777	-8.9e-06	0.010877	0.009178	0.004118	0	-0.00118324	0.0040914
	0.98	-0.02336	0.153403	-0.02616	0.176552	0.198529	0.346533	0.244965	-0.01788	0.173333	0.136213	0.0439094		0	0.296948	0	0	0.143143	-0.10052	-0.44721	0	0.151192	0.00483922	0.0688615		0.293026		-0.16763	0.197679	0.013875	0.019879	-0.00247	0.0441	0.0569227	0.0562516		-0.05583		-0.01991	-0.01257	0.011233	0.005952	0.012258	0	-0.00840957	0.00911334
	1		-0.06667	-0.02768	0.4	0.466667	0.394737	0.448276	0	0	0.201916	0.0859398		0	-0.00308	0	0	0.14838	0.173944	-0.49213	0	0.079334	-0.0103947	0.0645278					0.38188	0.001565	0.028958	0.033089	-0.07336	0.0744264	0.0792002					0	0.026268	0.011404	0.006944	0	0.0089232	0.00484851

## Sheet: Table C
Fig 5C'
		K+ vesicles
	Time (min)	n1	n2	n3	n4	n5	n6	n7	n8	Mean	S.E.M.
	0	17.6667	17	37.3333	175.167	37.3333	19.6667	116.667	98.3333	64.8958	20.7225
	10.8	22.8	21	53.4	196.6	39.2	22.3333	117.667	103	72	22.1528
	21.6	34.6	29.2	73.2	188.6	41.8	19.6667	111	100	74.7583	20.1435
	32.4	43.6	41	88.2	198.6	54.8	22	123.667	111.667	85.4417	20.5508
	43.2	48.4	49.6	84.4	204.8	75	27	124.667	118.667	91.5667	20.165
	54	58	43.1667	96.5	209.667	80.1667	31	136	131.667	98.2708	20.9004
	64.8	60.8	37	121	216	86	36	147.667	129.667	104.267	21.8359
	75.6	64	35	146.4	212.6	105	32.6667	153.667	123.667	109.125	22.2348
	86.4	72.4	32.4	164.8	181	145	48.5	159	119.5	115.325	20.1562
	97.2	73.4	28.6	189.6	164.4	160.6	56.3333	183.333	115.667	121.492	21.9801
	108	68.8	37	202.2	159.4	192.8	58.6667	199	107.333	128.15	24.1836
	118.8	65.3333	48.8333	223	166	221.167	82.6667	218.333	102	140.917	26.3561
	129.6	60.8	56	259.2	165.2	248.4	97.6667	232.333	96.6667	152.033	30.1661
	140.4	55.6	58.8	279.4	175.8	278.4	107.667	251	105.667	164.042	33.6756
	151.2	65.8	57.4	285.6	185.8	296	118	249.333	113	171.367	34.1366
	162	78.2	58.2	274.6	193.6	294	130.667	261.333	119.667	176.283	32.7073
	172.8	81.4	61	261.8	199.2	286.4	138.667	264.333	117.667	176.308	31.2995
	183.6	90.3333	66.3333	240.167	194.333	291.667	136.5	259	115	174.167	29.6832
	194.4	94.2	67.4	213	186.8	289	130.333	268.333	112.333	170.175	29.0113
	205.2	114.2	73.2	192.6	177.4	287.8	132	253.333	117.667	168.525	26.0618
	216	124.8	74.4	176.2	178.4	282	124	269	114	167.85	26.3396
	226.8	116.2	77.4	160.6	168.2	276	129.333	260.667	121	163.675	24.9113
	237.6	115	74.4	141	163.2	264.2	126.333	256.333	112.333	156.6	24.3393
	248.4	101.5	66.3333	129.333	157	247.167	123.667	250.667	110	148.208	23.7815
	259.2	95.4	67.4	112.8	150.6	233.4	116	241	103	139.95	22.7493
	270	91.4	70	113.6	148.2	214.4	119	222.5	98	134.637	19.9744

## Sheet: Table D
Fig S7A
		Normalized brightfield intensity_ DMSO																		Normalized brightfield intensity_ Ouabain
	Time (min)	n1	n2	n3	n4	n5	n6	n7	n8	n9	n10	n11	n12	n13	n14	n15	Mean	S.E.M.		n1	n2	n3	n4	n5	n6	n7	n8	n9	n10	n11	n12	n13	n14	Mean	S.E.M.
	0	1	1	1	1	1	1	1	1	1	1	1	1	1	1	1	1	0		1	1	1	1	1	1	1	1	1	1	1	1	1	1	1	0
	5	0.972778	0.952377	0.940814	0.928537	1.01163	0.987006	1.00058	0.99995	0.990387	0.993469	0.974211	0.967521	0.956726	0.951137	0.953462	0.972039	0.00635345		0.924883	1.09142	1.05167	0.992471	0.97337	0.974752	0.970686	0.980627	1.00541	0.98034	1.01498	1.00018	0.978639	0.967673	0.993364	0.0106988
	10	0.947061	0.911324	0.889167	0.881729	0.970678	0.940175	0.960424	0.962189	0.961494	0.953934	0.947214	0.932482	0.915088	0.910801	0.917046	0.933387	0.00717508		0.951904	1.14803	1.11316	0.936414	0.974373	0.970524	0.977545	0.977046	1.00588	0.983098	1.03977	1.02459	0.997631	0.983589	1.00597	0.0158832
	15	0.927635	0.88421	0.860941	0.851546	0.973721	0.938754	0.958924	0.962918	0.96703	0.946995	0.903364	0.894047	0.880879	0.874856	0.892174	0.914533	0.0106666		0.978784	1.18093	1.18745	0.881566	0.943461	0.938773	0.950197	0.955916	0.975698	1.00875	1.05789	1.02752	0.987038	0.973796	1.00341	0.0233446
	20	0.909154	0.871599	0.842367	0.833305	0.941284	0.896393	0.920279	0.923103	0.936825	0.899256	0.848457	0.848971	0.83376	0.841472	0.872008	0.881216	0.0100579		1.03785	1.161	1.19881	0.900127	0.943634	0.94378	0.958514	0.969437	0.98686	1.03881	1.099	1.06717	1.01681	0.991183	1.02236	0.0228709
	25	0.893815	0.866739	0.831347	0.821109	0.940402	0.891728	0.932142	0.935629	0.950016	0.907468	0.804565	0.816642	0.784529	0.819146	0.852228	0.869834	0.014343		1.0536	1.15182	1.20988	0.978935	0.944635	0.944997	0.964258	0.9689	0.982477	1.06018	1.12877	1.06475	1.00272	0.976315	1.03087	0.0223212
	30	0.876062	0.864887	0.820975	0.815789	0.951953	0.904903	0.950452	0.950755	0.966701	0.908658	0.788541	0.794302	0.75658	0.810303	0.847458	0.867221	0.0177771		1.07014	1.1462	1.22112	0.999252	0.909821	0.921086	0.941408	0.947109	0.956965	1.06203	1.14154	1.07283	1.00178	0.968558	1.0257	0.0255228
	35	0.850686	0.863301	0.815007	0.815522	0.932433	0.878577	0.944442	0.926694	0.947347	0.877622	0.783665	0.783092	0.738528	0.80697	0.847541	0.854095	0.0166408		1.09834	1.15569	1.23215	1.01594	0.897365	0.915279	0.940198	0.955196	0.956703	1.0845	1.1808	1.09118	1.00822	0.975856	1.03624	0.0280922
	40	0.827132	0.868758	0.811654	0.812697	0.931326	0.871876	0.958706	0.929486	0.954647	0.872266	0.776833	0.772631	0.729876	0.806467	0.850301	0.851644	0.0179993		1.12427	1.16466	1.24049	1.02562	0.903137	0.926829	0.961051	0.969959	0.975778	1.1303	1.23338	1.12619	1.02469	0.995014	1.05724	0.0297352
	45	0.804368	0.877223	0.814583	0.81223	0.956222	0.891388	1.00209	0.963225	0.999103	0.892513	0.779102	0.765972	0.719218	0.804315	0.850316	0.862125	0.0226321		1.13487	1.17479	1.24426	1.03662	0.898367	0.936538	0.972394	0.977959	0.965374	1.1524	1.27384	1.13497	1.02239	0.991545	1.06545	0.0317597
	50	0.78771	0.882386	0.814809	0.806203	0.964603	0.890098	1.02318	0.971035	1.01988	0.88714	0.777695	0.759049	0.711705	0.803882	0.85568	0.863671	0.024851		1.12503	1.19334	1.24402	1.03754	0.867807	0.917544	0.959643	0.95931	0.943557	1.15231	1.2867	1.12758	1.0104	0.971357	1.05687	0.0349282
	55	0.777731	0.893209	0.821953	0.803964	0.950439	0.878443	1.02338	0.958415	1.02024	0.867118	0.78553	0.754122	0.707728	0.810031	0.866621	0.861261	0.0244504		1.13038	1.21413	1.25102	1.03588	0.841749	0.899365	0.950546	0.945705	0.932149	1.15237	1.30986	1.12638	1.00225	0.964099	1.05399	0.0383737
	60	0.770163	0.906864	0.825931	0.79764	0.876887	0.824362	0.96464	0.899473	0.976576	0.813989	0.795242	0.75108	0.706449	0.819535	0.875994	0.840322	0.0196161		1.12696	1.23317	1.24409	1.03155	0.836549	0.905199	0.956271	0.942118	0.938493	1.17053	1.35155	1.14413	1.00779	0.974738	1.06165	0.0403787
	65	0.767812	0.917584	0.831355	0.796894	0.890874	0.828582	0.986656	0.915819	1.01199	0.813845	0.804849	0.753854	0.712293	0.833557	0.886342	0.850154	0.0217138		1.12874	1.25588	1.23702	1.01926	0.841014	0.912457	0.97076	0.952442	0.945296	1.20259	1.41157	1.17694	1.03148	0.996226	1.07726	0.0430193
	70	0.763302	0.926366	0.838859	0.796815	0.925954	0.857856	1.039	0.955124	1.07875	0.835784	0.813543	0.754733	0.720476	0.845372	0.897429	0.869958	0.0262688		1.1259	1.27612	1.23081	1.01722	0.84187	0.924747	0.980545	0.954846	0.950536	1.22032	1.45364	1.19524	1.04368	1.00795	1.08739	0.0450092
	75	0.762244	0.932357	0.841719	0.794262	0.954372	0.873577	1.07276	0.985874	1.13445	0.846543	0.819151	0.756539	0.735468	0.858621	0.91173	0.885311	0.0297693		1.1224	1.29807	1.22568	1.01011	0.837451	0.926246	0.982837	0.944115	0.947189	1.22599	1.46283	1.1857	1.02586	1.00009	1.08533	0.046376
	80	0.755793	0.9351	0.844415	0.793341	0.958508	0.878874	1.09133	1.00281	1.16513	0.841296	0.823426	0.759343	0.744189	0.867343	0.923259	0.892277	0.0317669		1.10927	1.31397	1.21061	0.994244	0.818586	0.913182	0.966481	0.922538	0.935916	1.20868	1.46704	1.16444	1.00007	0.987845	1.07235	0.0481622
	85	0.751863	0.946345	0.849592	0.795126	0.963621	0.874033	1.09939	1.00425	1.1852	0.835383	0.827059	0.769722	0.75034	0.878898	0.931662	0.897499	0.0326991		1.1048	1.3264	1.20334	0.98414	0.79946	0.899541	0.950879	0.900632	0.928055	1.19898	1.47617	1.15677	0.991126	0.996186	1.06546	0.0501588
	90	0.750264	0.961338	0.860458	0.795796	0.969843	0.870647	1.11286	1.02121	1.20542	0.831602	0.831376	0.771354	0.75532	0.876655	0.944252	0.903893	0.0342797		1.09077	1.34102	1.18964	0.97461	0.783127	0.88349	0.939746	0.88378	0.926459	1.20689	1.49581	1.16926	0.991461	1.0136	1.06355	0.0526913
	95	0.749572	0.976585	0.865904	0.796346	0.992376	0.877775	1.1547	1.05872	1.25908	0.84756	0.84278	0.772673	0.754967	0.875563	0.948505	0.918207	0.0384014		1.08258	1.34534	1.17971	0.963643	0.779521	0.885346	0.936258	0.872852	0.934096	1.22551	1.52166	1.19479	1.00224	1.04204	1.06897	0.0545778
	100	0.749425	0.997163	0.876267	0.793911	1.02692	0.904997	1.21683	1.10975	1.32697	0.874161	0.841246	0.781315	0.760857	0.885082	0.953469	0.939891	0.0438353		1.07102	1.35352	1.16492	0.95469	0.779492	0.886703	0.93956	0.875992	0.940882	1.23713	1.53799	1.21454	1.00856	1.06664	1.07369	0.0556402
	105	0.750738	1.01064	0.887077	0.793939	1.06413	0.928205	1.26949	1.15742	1.38348	0.899666	0.846942	0.78643	0.770494	0.900074	0.967485	0.96108	0.0483678		1.05468	1.35208	1.15745	0.941689	0.784838	0.893105	0.944386	0.878198	0.948698	1.23724	1.51317	1.2075	1.00268	1.06405	1.06998	0.0540476
	110	0.748813	1.02351	0.893554	0.791883	1.08316	0.930554	1.2977	1.19268	1.41974	0.910492	0.851024	0.799735	0.775714	0.910496	0.975224	0.973619	0.0512121		1.04098	1.33895	1.13999	0.923398	0.788215	0.898313	0.953255	0.875197	0.964991	1.22424	1.48691	1.2019	0.981339	1.06626	1.06314	0.0520603
	115	0.751963	1.04592	0.906669	0.791205	1.0865	0.931849	1.31337	1.20247	1.43385	0.910812	0.85762	0.80205	0.780739	0.916612	0.992191	0.981589	0.0522315		1.03896	1.34824	1.13138	0.911233	0.791938	0.899564	0.956086	0.867664	0.964181	1.19818	1.46041	1.18088	0.960311	1.06007	1.05494	0.0507596
	120	0.75746	1.06936	0.928191	0.798759	1.08502	0.925317	1.32438	1.20807	1.43148	0.908492	0.864678	0.80746	0.7895	0.928444	1.00249	0.988606	0.0520088		1.03356	1.34741	1.12609	0.902841	0.785334	0.895151	0.949909	0.857114	0.9532	1.19005	1.43124	1.17613	0.947383	1.05075	1.04615	0.0501634
	125	0.759202	1.09107	0.944615	0.805163	1.0966	0.924564	1.35308	1.23019	1.44819	0.916207	0.870615	0.811673	0.793837	0.932415	1.01275	0.999344	0.0537767		1.04229	1.34783	1.1284	0.896082	0.768442	0.876269	0.947306	0.836337	0.942781	1.18691	1.41959	1.17467	0.934307	1.05077	1.03943	0.0512724
	130	0.761937	1.1056	0.958058	0.809716	1.12458	0.94198	1.38784	1.27059	1.4836	0.92955	0.878558	0.820266	0.798466	0.936139	1.02127	1.01521	0.0567316		1.04734	1.34358	1.13404	0.89154	0.754486	0.861564	0.939332	0.822795	0.931423	1.18534	1.40903	1.18084	0.934356	1.06983	1.03611	0.0521272
	135	0.76643	1.12455	0.969419	0.814409	1.16295	0.963732	1.43941	1.3197	1.53997	0.961357	0.879933	0.831892	0.807352	0.948847	1.03422	1.03761	0.0611019		1.04834	1.34085	1.13632	0.88273	0.746029	0.84718	0.929017	0.804517	0.932346	1.18954	1.41536	1.19662	0.931109	1.08117	1.03437	0.0538846
	140	0.773813	1.14752	0.98423	0.820298	1.20033	0.985662	1.47788	1.35993	1.60137	0.990124	0.883279	0.838215	0.808132	0.949544	1.03613	1.0571	0.0653573		1.05405	1.33484	1.13933	0.876721	0.738685	0.840336	0.922303	0.798546	0.930326	1.20206	1.40737	1.21315	0.937909	1.10671	1.03588	0.0546886
	145	0.781258	1.16664	0.99898	0.832252	1.22609	1.00659	1.51462	1.39922	1.66359	1.01243	0.88245	0.835605	0.804924	0.9458	1.03989	1.07402	0.0697226		1.05707	1.32344	1.13507	0.870783	0.736557	0.834645	0.920585	0.797853	0.938381	1.20116	1.40823	1.23232	0.92653	1.11073	1.03524	0.0550669
	150	0.790824	1.1855	1.01785	0.842427	1.24031	1.01613	1.52657	1.42326	1.7005	1.02401	0.885777	0.836759	0.799453	0.946782	1.04373	1.08533	0.0718622		1.06463	1.31848	1.14206	0.865734	0.738493	0.832904	0.926866	0.792672	0.944569	1.19645	1.40301	1.22447	0.913255	1.10223	1.03327	0.0547423
	155	0.791831	1.19573	1.03515	0.845169	1.2532	1.01471	1.5234	1.42621	1.72175	1.02066	0.887718	0.850288	0.801762	0.964604	1.04685	1.09194	0.0723456		1.07151	1.30796	1.13852	0.863176	0.748695	0.841295	0.932058	0.792849	0.943357	1.19168	1.39003	1.23019	0.898114	1.10339	1.03235	0.05372
	160	0.801912	1.21349	1.06088	0.857109	1.24989	1.00902	1.51514	1.41183	1.73232	1.01168	0.90111	0.859072	0.802165	0.975924	1.04977	1.09675	0.0715238		1.06768	1.30494	1.15353	0.860858	0.762506	0.84816	0.936524	0.796118	0.948937	1.18815	1.37289	1.22107	0.887315	1.09176	1.03146	0.0523485
	165	0.813741	1.23432	1.08964	0.864291	1.25373	1.00767	1.50506	1.408	1.75255	1.02066	0.924796	0.861989	0.799724	0.978521	1.05001	1.10431	0.0714924		1.06968	1.29836	1.1554	0.856434	0.770078	0.8478	0.940915	0.803938	0.951708	1.16995	1.34494	1.23379	0.882293	1.08743	1.02948	0.05086
	170	0.825863	1.25688	1.11881	0.872402	1.25928	1.02553	1.5074	1.41284	1.77453	1.02834	0.953036	0.859923	0.804212	0.979274	1.05686	1.11568	0.0719219		1.06588	1.29767	1.15608	0.8541	0.773919	0.849237	0.935913	0.810425	0.94394	1.17499	1.34614	1.23538	0.865736	1.07895	1.02774	0.0510844
	175	0.836811	1.27179	1.14677	0.876514	1.27106	1.03349	1.5201	1.4256	1.80442	1.04121	0.981598	0.866829	0.811145	0.992971	1.06114	1.12943	0.0729826		1.07185	1.29624	1.14982	0.853414	0.775073	0.845115	0.937641	0.806634	0.936761	1.16563	1.34465	1.24808	0.863877	1.08701	1.02727	0.0513641
	180	0.847965	1.28455	1.17251	0.884199	1.29881	1.05056	1.55935	1.44981	1.85477	1.06767	1.00295	0.868494	0.810814	1.00986	1.07039	1.14885	0.0760742		1.06862	1.30895	1.14543	0.853933	0.775607	0.843921	0.929434	0.809662	0.93132	1.17936	1.34916	1.27051	0.876392	1.09094	1.03095	0.0524501
	185	0.858904	1.29403	1.1939	0.888596	1.32038	1.0938	1.59198	1.48336	1.90857	1.10194	1.04848	0.881706	0.820732	1.035	1.07372	1.17301	0.0784963		1.06117	1.31804	1.1557	0.855055	0.774043	0.842524	0.920713	0.805062	0.917691	1.19599	1.38111	1.30721	0.885908	1.10608	1.03759	0.0554491
	190	0.865742	1.31099	1.21701	0.898119	1.35119	1.1193	1.61395	1.52212	1.97014	1.14675	1.09435	0.906025	0.824107	1.06266	1.08838	1.19939	0.0812434		1.06662	1.32723	1.16076	0.853991	0.769309	0.834338	0.925145	0.807037	0.908052	1.20252	1.39107	1.32872	0.903504	1.11802	1.04259	0.0569598
	195	0.877549	1.32086	1.23765	0.899341	1.35731	1.14657	1.65383	1.5466	2.02787	1.1642	1.12851	0.924422	0.836392	1.08504	1.09302	1.21994	0.0840266		1.06854	1.33753	1.15736	0.851707	0.766583	0.831289	0.915228	0.794636	0.893369	1.21754	1.4125	1.37384	0.934872	1.14715	1.05015	0.0600809
	200	0.888928	1.33469	1.26348	0.907758	1.35723	1.16163	1.6494	1.56046	2.04459	1.17328	1.15168	0.918739	0.83113	1.08937	1.07958	1.22746	0.08478		1.06105	1.35959	1.15333	0.851365	0.758279	0.819441	0.90192	0.781005	0.884486	1.22558	1.42513	1.39423	0.946268	1.15858	1.05145	0.0628361
	205	0.89443	1.34956	1.29362	0.917573	1.34622	1.16406	1.63197	1.5655	2.04965	1.17255	1.18826	0.915039	0.826582	1.09199	1.07348	1.23203	0.0845956		1.05259	1.37318	1.16286	0.855341	0.754255	0.807525	0.89743	0.772341	0.873174	1.2611	1.44359	1.39493	0.941425	1.15916	1.05349	0.0652539
	210	0.900062	1.35071	1.31033	0.923574	1.33225	1.15682	1.62955	1.57294	2.0474	1.17439	1.2408	0.912845	0.818615	1.09454	1.06827	1.23554	0.0845734		1.04073	1.38772	1.16064	0.855598	0.753249	0.79576	0.906857	0.767652	0.870357	1.26472	1.44167	1.43451	0.942023	1.17257	1.05672	0.0672358
	215	0.904606	1.36022	1.3265	0.92803	1.32525	1.16726	1.61994	1.58482	2.04542	1.17595	1.26235	0.91172	0.816649	1.10131	1.07076	1.24005	0.0843954		1.04826	1.39317	1.1581	0.855809	0.755795	0.793277	0.905417	0.764577	0.8664	1.25378	1.43472	1.43533	0.952844	1.18061	1.05701	0.067104
	220	0.90797	1.37368	1.34297	0.936049	1.34495	1.18285	1.63065	1.61858	2.10007	1.20126	1.27554	0.907649	0.817092	1.12212	1.08475	1.25641	0.0874797		1.04487	1.3945	1.15738	0.855704	0.759178	0.798838	0.907426	0.780767	0.879141	1.26368	1.42548	1.44194	0.965453	1.1812	1.06111	0.066322
	225	0.916686	1.37793	1.35603	0.940133	1.37173	1.20348	1.6456	1.65119	2.15073	1.22699	1.28878	0.903447	0.826331	1.14243	1.09781	1.27329	0.0902036		1.02811	1.40514	1.15704	0.861766	0.772688	0.814178	0.910603	0.793826	0.887214	1.25471	1.42128	1.42645	0.956483	1.16571	1.06109	0.0645971
	230	0.923058	1.38423	1.36971	0.948412	1.38331	1.21291	1.68647	1.67263	2.19883	1.25031	1.29374	0.90556	0.824662	1.15683	1.09447	1.28701	0.0934152		1.01437	1.40662	1.13927	0.862561	0.777571	0.815878	0.92732	0.790635	0.890135	1.25408	1.42389	1.41477	0.947344	1.15548	1.05857	0.0639194
	235	0.92957	1.3953	1.37813	0.951591	1.39097	1.23759	1.72339	1.73012	2.23229	1.26923	1.29827	0.901417	0.820264	1.16426	1.09951	1.30146	0.0968046		1.02459	1.41446	1.14252	0.867063	0.786509	0.819853	0.940781	0.787839	0.906357	1.24278	1.42495	1.39805	0.940178	1.14583	1.06013	0.0628048
	240	0.933442	1.39643	1.38957	0.955882	1.39458	1.25333	1.74029	1.76612	2.26151	1.28592	1.30118	0.900569	0.82205	1.17457	1.11368	1.31261	0.0988769		1.02824	1.41273	1.16935	0.872702	0.790787	0.82055	0.937045	0.789217	0.899593	1.29715	1.46203	1.4047	0.938962	1.14432	1.0691	0.065202
	245	0.93791	1.39785	1.39621	0.962285	1.39418	1.25228	1.74688	1.80992	2.27907	1.28501	1.30446	0.892149	0.820799	1.18131	1.1227	1.31887	0.100708		1.00853	1.41079	1.17082	0.877052	0.796369	0.82193	0.94855	0.795476	0.909794	1.27947	1.44426	1.39102	0.938132	1.1356	1.06627	0.0632456
	250	0.946865	1.39797	1.41224	0.976405	1.41456	1.25487	1.73294	1.8135	2.28878	1.29883	1.30299	0.890212	0.819618	1.19326	1.12866	1.32478	0.100613		0.98677	1.41124	1.13514	0.880814	0.797551	0.817794	0.948251	0.789678	0.901712	1.27653	1.44651	1.38667	0.941971	1.12978	1.06074	0.0631768
	255	0.958795	1.40282	1.42364	0.987177	1.3988	1.26361	1.72285	1.79748	2.29859	1.29562	1.28553	0.892793	0.828531	1.21738	1.15137	1.32833	0.09952		0.992286	1.41028	1.1332	0.885251	0.811432	0.823256	0.94866	0.802084	0.909644	1.27206	1.47533	1.40685	0.968613	1.13673	1.06969	0.0634724
	260	0.966474	1.40368	1.43318	0.997385	1.38259	1.24323	1.71569	1.79357	2.29618	1.28959	1.2944	0.891759	0.833143	1.2343	1.1554	1.32871	0.0987482		1.00754	1.41691	1.17398	0.886757	0.825883	0.829849	0.947114	0.796916	0.906368	1.26768	1.47668	1.41215	0.985256	1.16826	1.07867	0.0637504
	265	0.969383	1.4062	1.43721	1.00454	1.38	1.23134	1.68836	1.79376	2.30998	1.28829	1.29663	0.886432	0.831927	1.2398	1.15636	1.32801	0.0989293		0.987499	1.42163	1.19505	0.889265	0.831092	0.829192	0.95169	0.799976	0.900871	1.25934	1.4866	1.41588	0.981521	1.16042	1.07929	0.0643292
	270	0.981245	1.41061	1.44735	1.00838	1.4004	1.25238	1.67255	1.82126	2.33245	1.29474	1.29196	0.88422	0.830119	1.24705	1.18139	1.33707	0.099986		0.959286	1.43096	1.16275	0.899811	0.822416	0.822063	0.941848	0.799352	0.891306	1.26162	1.49571	1.42447	0.987791	1.16936	1.07634	0.0656396

## Sheet: Table E
Fig S7C'
		Blastodisc clearance (um)
		DMSO	Ouabain
	n1	60.2879	15.5847
	n2	43.9273	40.781
	n3	44.3314	67.6545
	n4	57.8555	26.968
	n5	64.7795	31.1009
	n6	38.9007	47.1751
	n7	47.72	76.7566
	n8	53.0758	19.7551
	n9	62.4808	19.4694
	n10	38.5063	12.3994
	n11	32.9014	16.8117
	n12	37.0218	16.9738
	n13	42.7375	7.79481
	n14	30.5822
	n15	50.0084
	n16	33.7042
	n17	61.9602
	n18	41.3531
	n19	28.8931
	n20	39.7426
	n21	34.9351
	n22	40.6645
	n23	25.7184
	n24	35.8413
	n25	11.9581
	n26	20.7207
	n27	22.2161
	n28	14.842
	n29	25.3782
	Mean	39.4153	30.7096
	S.E.M.	2.62126	5.98568

## Sheet: Table F
Fig S7D'
		Average yolk granules area (um^2)_1st h											Average yolk granules area (um^2)_2nd h											Average yolk granules area (um^2)_3rd h
	AV axis	n1	n2	n3	n4	n5	n6	n7	n8	Mean	S.E.M.		n1	n2	n3	n4	n5	n6	n7	n8	Mean	S.E.M.		n1	n2	n3	n4	n5	n6	n7	n8	Mean	S.E.M.
	0.0625	181.816		78.7783	124.053	276.811	104.747	151.583	104.747	146.076	25.2745		203.746	53.6035	163.879	176.605	301.882	202.751	205.206	202.751	188.803	24.171		142.765	57.5797	239.356	269.061	261.666	307.916	251.018	307.916	229.66	30.6296
	0.1875	192.634	129.661	93.2254	104.259	244.082	106.92	136.248	106.92	139.244	18.6		262.515	230.4	194.078	186.392	235.975	200.785	174.787	200.785	210.715	10.4071		211.975	143.195	258.885	236.873	226.049	336.628	201.984	336.628	244.027	23.4168
	0.3125	156.085	178.575	75.874	108.58	188.11	98.1576	141.698	98.1576	130.655	14.618		256.83	260.624	127.848	178.896	206.118	145.318	175.967	145.318	187.115	17.8402		258.781	255.625	189.559	295.683	222.366	203.142	179.534	203.142	225.979	14.2385
	0.4375	166.84	148.206	79.3744	112.102	174.69	99.8038	156.874	99.8038	129.712	12.7576		271.846	180.982	118.764	188.248	180.009	142.633	179.447	142.633	175.57	16.3064		302.449	222.001	168.006	273.704	162.546	167.381	233.054	167.381	212.065	19.3163
	0.5625	132.108	130.178	66.3321	119.51	167.372	87.1233	177.465	87.1233	120.902	13.9081		206.221	175.544	90.798	172.225	180.138	144.43	182.542	144.43	162.041	12.451		260.057	217.983	132.008	309.367	181.78	214.916	177.202	214.916	213.529	19.0614
	0.6875	112.263	135.996	73.2193	122.522	167.486	107.626	148.818	107.626	121.945	10.2399		175.207	178.466	98.4326	193.305	157.347	181.987	216.592	181.987	172.915	12.1847		186.725	208.857	133.923	246.97	175.784	253.066	228.737	253.066	210.891	15.1906
	0.8125		111.293	71.8738	110.368	212.705	99.8851	165.908	99.8851	124.56	18.1595			137.9	103.336	156.892	211.137	211.644	156.717	211.644	169.896	16.1712			146.711	122.53	206.344	218.258	259.337	184.108	259.337	199.518	19.8252
	0.9375		22.146	88.4002	126.938	167.173				101.164	30.8602			97.602	125.26	130.554	191.375				136.198	19.7604			89.5756	146.491	133.091	216.847				146.501	26.4085
															110.277											156.566

## Sheet: Table G
FigS7F'
		Microtubule aster desnity _ DMSO												Microtubule aster desnity _ Ouabain
	Time (min)	n1	n2	n3	n4	n5	n6	n7	n8	n9	Mean	S.E.M.		n1	n2	n3	n4	n5	n6	n7	Mean	S.E.M.
	0	0	0	0	0	0	0	0.76255	0	0.727109	0.165518	0.109519		0	0	0	4.53133	4.37051	1.47304	0.566001	1.56298	0.771889
	10.3846	0	0	0	0	0	0	0.76255	0	1.45422	0.246308	0.172813		0	0	0	4.53133	4.37051	1.28891	0.566001	1.53668	0.772848
	20.7692	0	0	0	0	0	0	0.76255	0	1.89048	0.294781	0.216453		0	0	0	4.53133	3.99047	1.10478	0.566001	1.45608	0.742526
	31.1538	0	0	0	0	0	0	0.190637	0	1.636	0.202959	0.180358		0	3.84345	0	4.78308	3.99047	1.79527	0.566001	2.13975	0.772555
	41.5385	0	0	0	0	0	0	0	0	1.16337	0.129264	0.129264		0	43.1931	0	9.56615	3.99047	2.20957	0.566001	8.50361	5.9203
	51.9231	0	0	0	0.208936	0	0	0	0	1.59964	0.200953	0.176346		0	119.01	0	33.3976	4.56053	6.6287	0.566001	23.4518	16.5428
	62.3077	0	0	0.174078	2.40277	0	0	1.90637	0	1.81777	0.70011	0.340154		0.172539	157.399	0	43.6351	4.56053	12.5209	1.32067	31.3726	21.8043
	72.6923	0	0	1.94967	7.41723	0	0	5.94789	0.730893	5.23518	2.36454	0.99872		0.517617	150.261	0	43.8029	3.99047	14.9146	5.51851	31.2864	20.6526
	83.0769	0	0	29.2451	20.5019	5.90579	3.07887	14.1834	4.38536	9.16157	9.60688	3.32011		1.16464	151.679	0	43.9707	4.18049	10.1272	12.0747	31.8852	20.7539
	93.4615	5.78899	0.133617	90.6945	35.7281	62.4417	53.6283	25.736	20.465	19.4502	34.8963	9.72554		1.38031	148.43	0	48.5021	4.75056	10.6796	21.6967	33.6342	20.1627
	103.846	47.8556	7.69634	74.9231	62.263	198.818	164.468	34.9248	31.4284	41.1544	73.7256	21.5379		1.94106	137.541	0	53.8725	6.41325	16.1575	30.2811	35.1723	18.5054
	114.231	69.9941	20.4434	59.1864	73.3366	290.373	216.64	38.1275	42.3918	59.4775	96.6634	30.7639		2.76063	130.86	0	60.5856	11.9714	23.5687	31.3188	37.2951	17.4205
	124.615	56.5566	58.257	76.0372	78.6123	324.978	233.854	41.559	52.6243	77.4371	111.102	32.9674		2.58808	114.571	0	65.6204	19.7623	31.4863	33.9601	38.2841	15.2088
	135	56.3111	108.497	86.8648	79.7092	334.683	198.279	42.8553	54.3784	96.2692	117.539	31.1565		3.23511	93.341	0	88.2771	24.3229	49.8994	34.1487	41.8892	14.2098
	145.385	82.4492	138.828	95.3946	75.1126	315.401	133.231	43.9229	45.4615	111.102	115.656	27.3847		10.1798	77.9671	0	157.338	31.0687	53.582	51.6476	54.5405	19.8919
	155.769	121.814	131.372	99.9903	68.74	237.253	67.8471	45.1811	22.1095	115.247	101.062	20.951		29.8493	72.1105	3.01842	198.875	39.7147	44.9278	70.7502	65.6066	23.9658
	166.154	118.411	112.639	96.4391	58.5021	189.464	43.9439	48.1931	9.35543	121.136	88.676	18.0941		53.444	67.2604	17.4314	207.434	49.2158	39.2198	89.0509	74.7224	23.6641
	176.538	96.9743	88.2941	97.205	55.0547	160.765	36.4986	53.226	6.1395	117.21	79.0408	15.4736		71.7762	64.7896	53.4261	217.378	46.0329	60.7631	102.446	88.0875	22.5978
	186.923	84.2034	81.64	83.7314	40.3247	131.524	26.9821	51.2815	5.11625	119.428	69.3589	13.9651		86.4421	71.9274	87.2701	215.826	24.8929	93.1701	109.804	98.4761	21.9941
	197.308	70.1695	70.817	69.9792	34.2655	98.9619	19.9287	48.0406	3.65446	123.754	59.9523	12.6317		96.7944	76.1369	89.4962	216.833	14.8217	125.393	117.728	105.315	23.0716
	207.692	72.1343	67.7705	63.0858	23.8971	84.5964	12.8753	47.2781	2.77739	127.68	55.7883	13.019		110.77	85.8371	74.8568	211.127	16.1519	136.993	126.03	108.824	22.798
	218.077	62.2755	64.1361	55.1826	25.9081	63.2079	11.1959	47.0874	4.20263	132.334	51.7256	12.6359		125.004	103.361	68.9332	214.987	20.3799	146.108	139.519	116.899	23.3257
	228.462	55.9953	64.6706	44.2854	24.3411	59.6325	10.3002	48.4982	4.38536	135.679	49.7541	12.9284		130.612	127.017	68.3672	215.49	25.843	152.092	134.52	121.992	22.8997
	238.846	67.0119	68.1446	45.7824	27.1617	55.291	10.748	51.7009	3.65446	133.933	51.492	12.8573		149.074	138.547	67.009	215.155	26.7932	161.298	142.066	128.563	23.6132
	249.231	72.6255	75.8944	44.738	33.4298	52.1944	11.8956	54.141	2.92357	116.156	51.5553	11.5046		157.873	162.798	63.1605	217.336	32.1138	169.4	143.764	135.207	24.4372
	259.615	81.537	83.0563	45.5387	36.3549	46.2248	11.1959	54.141	3.50828	108.485	52.2268	11.4065		164.947	200.591	61.7267	210.455	31.9237	153.289	151.547	139.211	25.5279
	270	97.8865	82.9761	39.1675	38.7577	39.074	10.972	53.9885	5.11625	99.0322	51.8856	11.5887		165.896	221.685	56.4822	199.714	35.9142	148.593	144.519	138.972	26.1883

## Sheet: Table H
Fig S7H'
		K+ vesicles_WT											K+ vesicles_Ouabain
	Time (min)	n1	n2	n3	n4	n5	n6	n7	n8	Mean	S.E.M.		n1	n2	n3	n4	n5	n6	n7	n8	n9	n10	n11	n12	Mean	S.E.M.
	0	17.6667	17	37.3333	175.167	37.3333	19.6667	116.667	98.3333	64.8958	20.7225		78.25	12.5	52.5	30.25	45.75	136.75	48	48	19	166.75	9.25	99.5	62.2083	14.3194
	10.8	22.8	21	53.4	196.6	39.2	22.3333	117.667	103	72	22.1528		97.6667	14.6667	63.3333	28.6667	44.3333	146	55.6667	53.5	19.75	159	8.71429	92.2857	65.2986	14.2823
	21.6	34.6	29.2	73.2	188.6	41.8	19.6667	111	100	74.7583	20.1435		105.5	24.75	68	24.25	48.75	147.5	63	61	18.75	155.25	11.4286	92.2857	68.372	13.9757
	32.4	43.6	41	88.2	198.6	54.8	22	123.667	111.667	85.4417	20.5508		110.667	28	78.6667	27.6667	45	159	70.6667	60.25	16	158.5	11	92.8571	71.5228	14.7326
	43.2	48.4	49.6	84.4	204.8	75	27	124.667	118.667	91.5667	20.165		113.5	35.5	88.5	26.5	48	163	67.5	61.25	19	166.75	14	90.7143	74.5179	15.0289
	54	58	43.1667	96.5	209.667	80.1667	31	136	131.667	98.2708	20.9004		124.667	50.6667	89.3333	25.3333	48.6667	173.333	75.3333	66.75	17	168.75	11.8571	84.2857	77.998	15.6381
	64.8	60.8	37	121	216	86	36	147.667	129.667	104.267	21.8359		126.25	47.5	89.25	28.25	46.75	170.25	75	73.25	14.5	166.25	19	86.5714	78.5685	15.2626
	75.6	64	35	146.4	212.6	105	32.6667	153.667	123.667	109.125	22.2348		130	52.3333	92.3333	27.6667	49.6667	164	71.3333	73	15.75	168.25	25.25	86.5714	79.6796	14.8763
	86.4	72.4	32.4	164.8	181	145	48.5	159	119.5	115.325	20.1562		135.25	54.25	95.5	26	48	168	68.5	76.25	18.25	171.5	27	87	81.2917	15.2776
	97.2	73.4	28.6	189.6	164.4	160.6	56.3333	183.333	115.667	121.492	21.9801		137	57.3333	103.333	29.3333	45.3333	176.333	62.3333	81.5	18.25	166.5	29.5714	94	83.4018	15.4641
	108	68.8	37	202.2	159.4	192.8	58.6667	199	107.333	128.15	24.1836		146	51.5	108.75	31.25	41.5	177.75	60	87.75	20.25	168.5	34.4286	96.5714	85.3542	15.8779
	118.8	65.3333	48.8333	223	166	221.167	82.6667	218.333	102	140.917	26.3561		146.667	58	116.667	31.6667	45	184.667	49.3333	86	17.75	173	22	95.2857	85.503	16.8604
	129.6	60.8	56	259.2	165.2	248.4	97.6667	232.333	96.6667	152.033	30.1661		154.75	52.25	111.75	37	44.75	190.25	48.75	88.5	14	183.5	38.2857	91.7143	87.9583	17.3744
	140.4	55.6	58.8	279.4	175.8	278.4	107.667	251	105.667	164.042	33.6756		154	54	121	32.3333	44	196	44.6667	87.5	13.5	190.25	44.8571	87.5714	89.1399	18.0548
	151.2	65.8	57.4	285.6	185.8	296	118	249.333	113	171.367	34.1366		145.25	61	119.5	36	43.25	192.75	41	91.75	15.75	196	45.75	84.8571	89.4048	17.7432
	162	78.2	58.2	274.6	193.6	294	130.667	261.333	119.667	176.283	32.7073		143.667	63	119	37.3333	44.6667	193	39.6667	95.5	15	199.75	49	85.8571	90.4534	17.7988
	172.8	81.4	61	261.8	199.2	286.4	138.667	264.333	117.667	176.308	31.2995		145.25	61.25	121.25	35.5	36.75	188.75	43.75	97.75	18.25	202.25	47.4286	82.1429	90.0268	17.8874
	183.6	90.3333	66.3333	240.167	194.333	291.667	136.5	259	115	174.167	29.6832		150	63	116.333	38.3333	33.6667	184.667	44.6667	92.25	17.5	193.75	48.4286	81.625	88.685	17.3391
	194.4	94.2	67.4	213	186.8	289	130.333	268.333	112.333	170.175	29.0113		154	58.25	125	39.5	35.75	182.5	43.25	97.5	19.75	182	48.1429	85.2857	89.244	16.9193
	205.2	114.2	73.2	192.6	177.4	287.8	132	253.333	117.667	168.525	26.0618		153	58	125	39.6667	38.6667	175.333	43.3333	98	20.25	178.75	48.4286	83.1429	88.4643	16.3759
	216	124.8	74.4	176.2	178.4	282	124	269	114	167.85	26.3396		149	59.5	117.75	37.25	32.25	162.5	41.25	95	25		53.4286	88.5714	78.3182	14.4663
	226.8	116.2	77.4	160.6	168.2	276	129.333	260.667	121	163.675	24.9113		150	56.6667	117.333	37.6667	35	150	37.6667	94.75	25.25		50	91.2857	76.8745	13.9748
	237.6	115	74.4	141	163.2	264.2	126.333	256.333	112.333	156.6	24.3393		150.25	65.75	115	37.75	35.25	147.25	36.25	101.25	21.5		47.2857	93.1429	77.3344	14.0214
	248.4	101.5	66.3333	129.333	157	247.167	123.667	250.667	110	148.208	23.7815		148.667	75	124	37	37.3333	139.667	37.3333	105.75	27		48.5714	95.5714	79.6266	13.6271
	259.2	95.4	67.4	112.8	150.6	233.4	116	241	103	139.95	22.7493		153.75	78.75	120.25	35.25	36.25	141.25	37.5	101.75	38.75		48.4286	95.8571	80.7078	13.468
	270	91.4	70	113.6	148.2	214.4	119	222.5	98	134.637	19.9744		151	72.6667	121.667	29.6667	31.3333	133.667	35.6667	93.75	40.5		46.2857	94	77.2911	13.3415

## Sheet: Table I
Fig S7I'
	Normalized increase in average yolk granules area
		DMSO	PBb
	n1	1.22968	1.56995
	n2	0.8616	1.96259
	n3	1.10542	2.29481
	n4	1.55092	1.4403
	n5	1.68182	1.39732
	n6	1.82122	1.85856
	n7	1.81918	1.3605
	n8	1.70305
	n9	1.55863
	n10	1.71193
	n11	1.93468
	n12	1.46106
	n13	1.02529
	n14	1.13313
	n15	0.71054
	Mean	1.42054	1.69772
	S.E.M.	0.0986955	0.132655
